# Supplementary material for: Metabolomics of the Tumor Microenvironment in Pediatric Acute Lymphoblastic Leukemia
Source: PLoS One. 2013 Dec 13;8(12):e82859. doi: 10.1371/journal.pone.0082859 (PMC3862732; doi:10.1371/journal.pone.0082859)
Supplement: File S2 — Supplementary Tables S4-S11. (XLSX) [file pone.0082859.s002.xlsx]

## Sheet: Table S4. Fold change
Table S4. Mean fold change +/- SEM (10 patients) of highest ranking metabolites detected in bone marrow (BM) and peripheral blood (PB) samples collected from acute lymphoblast leukemia (ALL) patients at the time of diagnosis (Day 0) and after 29 days of induction phase treatment.
Metabolites	B0 (mM)		P0 (mM)		B29 (mM)		P29 (mM)		P8 (mM)
	mean	sem	mean	sem	mean	sem	mean	sem	mean	sem
10Z-Heptadecaenoic acid	0.893	0.056	0.988	0.024	1.34	0.049	1.353	0.041	0.791	0.014
11,14-Eicosadienoic acid	0.258	0.014	0.329	0.025	0.433	0.018	0.494	0.028	0.211	0.005
13,16,19-Docosatrienoic acid*	0.002	0.001	0.001	0	0	0	0.002	0	0	0
2-Aminobutyrate	18.783	0.606	17.616	0.304	27.847	1.686	29.813	2.042	27.511	0.796
2-Hydroxybutyrate	40.936	2.07	43.521	2.131	56.618	1.408	62.87	2.031	64.488	2.415
2-Hydroxyisobutyrate	2.377	0.09	2.296	0.082	2.458	0.123	2.688	0.097	1.915	0.087
2-Hydroxyisovalerate	8.459	0.379	8.206	0.303	10.473	0.351	11.085	0.352	11.01	0.209
2-Oxobutyrate*	0.278	0.088	1.193	0.377	0	0	0	0	4.675	1.061
2-Oxoglutarate	40.82	1.395	23.98	0.76	40.393	2.175	48.12	2.028	60.892	1.513
2-Oxoisocaproate	8.06	0.239	8.8	0.269	16.215	0.358	15.845	0.548	13.278	0.351
3-Hydroxybutyrate	147.16	22.95	236.31	30.99	41.72	1.26	62.46	2.54	84.4	12.74
3-Hydroxyisovalerate	1.924	0.066	2.047	0.041	3.501	0.125	3.926	0.129	2.651	0.1
3-Methyl-2-oxovalerate	8.431	0.307	9.547	0.411	20.239	0.582	21.341	0.383	12.94	0.462
4,7,10,13,16,19-Docosahexaenoic acid*	1.506	0.097	2	0.152	0.828	0.074	1.096	0.111	1.832	0.053
5,8,11,14,17-Eicosapentaenoic acid*	0.145	0.006	0.138	0.009	0.168	0.012	0.243	0.024	0.279	0.043
5,8,11-Eicosatrienoic acid*	0.064	0.003	0.112	0.008	0.149	0.006	0.172	0.01	0.131	0.006
7,10,13,16,19-Docosapentaenoic acid*	0.403	0.039	0.64	0.066	0.348	0.023	0.578	0.041	0.527	0.023
7Z,10Z,13Z,16Z-Docosatetraenoic acid*	0.152	0.015	0.233	0.023	0.283	0.028	0.353	0.028	0.343	0.014
Acetate	59.374	2.047	56.689	1.829	58.207	1.463	68.529	1.189	68.552	3.403
Acetoacetate	30.658	4.256	52.318	7.093	11.835	0.419	20.435	0.838	20.689	1.374
Acetone	9.899	0.63	21.687	2.435	6.23	0.427	12.14	1.001	17.729	2.03
Acetylcarnitine	7.206	0.361	6.704	0.316	7.819	0.163	6.964	0.103	5.85	0.193
Adipate*	0	0	0	0	7.975	1.78	4.988	1.577	0	0
Alanine	357.7	12.28	301.88	10.54	555.05	33.3	585.41	33.8	508.79	11.89
Allantoin*	0	0	7.85	2.482	0	0	0	0	9.095	2.876
Arachidic acid*	0.106	0.008	0.127	0.008	0.289	0.008	0.202	0.013	0.264	0.019
Arachidonic acid	1.971	0.049	2.336	0.082	2.289	0.191	3.058	0.192	3.812	0.223
Arginine	38.534	2.109	38.442	1.216	40.521	1.791	37.462	2.374	46.006	2.817
Asparagine	70.063	2.33	61.425	0.954	7.68	1.94	5.241	1.657	0.163	0.051
Aspartate	44.567	2.144	13.057	0.798	30.054	1.617	17.153	0.563	13.954	0.44
Behenic acid*	0.402	0.127	0.291	0.092	4.051	0.397	1.061	0.301	6.628	0.816
Betaine	53.058	1.317	52.211	1.222	72.293	3.433	72.497	3.63	45.531	1.299
Carnitine	55.93	0.964	53.994	0.654	70.406	2.049	74.542	2.105	74.824	2.331
Cholesterol esters	3352.81	38.49	3545.79	31.2	4085.96	50.42	4050.43	52.81	3969.78	62.01
Choline	31.24	1.37	18.773	0.325	38.933	1.754	27.298	1.192	17.021	0.494
cis-9-Palmitoleic acid	8.07	0.246	13.996	0.83	16.614	0.955	16.517	0.617	9.444	0.199
Citrate	132.04	2.29	125.22	1.56	109.2	3.5	100.33	3.73	111.33	5
Creatine	78.169	3.565	69.667	3.362	141.937	2.909	136.623	2.554	91.372	3.633
Creatinine	32.486	2.23	34.588	1.719	15.744	0.845	17.588	0.891	29.058	1.896
Cystine	30.275	0.909	27.525	0.976	17.588	0.737	19.125	0.92	20.538	0.883
Dimethylamine	2.863	0.113	2.7	0.102	1.106	0.03	1.141	0.029	1.804	0.092
Dimethylglycine	4.229	0.134	4.343	0.126	11.043	0.807	11.543	0.813	5.857	0.219
Ethanol	293.1	23.879	243.615	21.356	251.641	22.499	260.189	25.751	181.731	13.5
Formate	48.334	1.48	37.079	0.784	33.777	0.601	26.607	0.794	25.4	0.462
Free cholesterol	1271.6	8.34	1270.24	8.3	1368.2	11.69	1339.46	16.063	1430.16	15.368
Fructose*	20.338	1.468	15.65	1.089	26.6	2.98	13.05	1.036	20.263	3.224
Fumarate	1.327	0.101	0.992	0.017	1.808	0.071	1.881	0.054	2.085	0.095
g-Linolenic acid	1.316	0.061	1.614	0.088	2.21	0.126	1.199	0.076	1.881	0.146
Glucose	5375.17	87.77	6066.73	91.56	3764.65	41.95	4392.07	76.42	5751.93	199.55
Glutamate	459.979	21.225	156.271	3.635	205.69	8.45	231.334	7.359	488.049	9.18
Glutamine	352.78	15.087	442.421	14.79	380.068	24.364	372.481	19.658	151.735	6.869
Glycero-3-phosphocholine	8.378	0.47	2.42	0.231	20.787	1.251	5.685	0.25	3.46	0.274
Glycerol	193.817	8.675	403.953	31.074	387.591	17.918	275.325	22.524	302.968	30.444
Glycine	450.072	12.392	354.293	10.497	405.158	16.406	388.339	13.518	352.85	9.352
Glycylproline	11.888	0.539	12.85	0.589	16.075	1.505	15.863	0.737	11.263	0.51
Histidine	63.331	1.995	55.9	1.354	56.553	1.538	61.175	1.534	59.02	1.66
Hypoxanthine	33.764	5.845	7.664	0.271	15.34	0.623	9.402	0.399	6.698	0.227
Isobutyrate	5.179	0.237	5.271	0.189	12.635	0.519	13.536	0.554	14.743	0.575
Isoleucine	64.999	2.522	62.217	2.012	101.728	4.492	106.745	4.372	91.581	3.473
Isopropanol*	11.105	1.112	11.162	0.955	13.705	1.79	13.619	1.222	15.443	1.164
Lactate	3418.6	256.78	2378.42	73.13	3648.98	87.62	4067.95	119.3	4027.05	130.54
Lauric acid	0.572	0.044	0.536	0.022	0.596	0.051	0.773	0.073	0.48	0.015
Leucine	130.636	5.064	120.508	4.078	145.616	6.385	168.682	7.663	181.08	5.248
Lignoceric acid*	0.001	0	0	0	0.001	0	0	0	0	0
Linoleic acid	17.971	0.543	21.359	0.873	23.605	1.106	18.259	1.046	19.543	0.888
Lysine	220.529	5.891	197.333	3.276	214.295	14.861	234.77	15.471	180.25	4.91
Malonate	39.822	1.402	41.2	1.502	31.568	2.094	25.983	1.654	16.624	0.958
Mannose	22.925	0.706	24.162	0.866	21.186	0.503	23.544	0.498	27.883	0.537
Margaric acid	0.729	0.022	0.806	0.021	1.499	0.097	1.379	0.064	1.079	0.059
Methanol	92.04	5.673	87.225	4.693	82.677	3.958	84.309	4.412	89.044	4.048
Methionine	32.265	0.728	24.759	0.851	36.866	2.808	38.131	2.501	32.049	1.47
myo-Inositol	90.119	7.872	33.476	1.303	62.964	2.734	23.416	1.248	37.625	1.467
Myristic acid	3.143	0.068	4.873	0.209	7.051	0.326	6.979	0.218	5.001	0.138
Niacinamide*	3.667	0.401	1.644	0.187	2.956	0.183	0.356	0.105	1.422	0.159
Nitrosodimethylamine	13.881	1.098	12.104	0.696	11.349	0.981	9.338	0.664	7.273	0.531
Oleic acid	81.853	1.144	102.796	1.911	89.668	1.935	82.009	2.604	69.809	1.791
Ornithine	107.939	4.182	85.541	3.78	87.264	4.878	103.547	5.214	66.486	1.243
Palmitic acid	44.328	0.705	61.566	0.902	74.375	1.064	69.069	1.35	66.47	1.288
Pentadecanoic acid	0.441	0.022	0.574	0.042	0.674	0.045	0.646	0.03	0.513	0.019
Phenylalanine	52.545	1.248	42.134	0.807	48.896	2.234	51.475	2.156	58.113	1.407
Plasmalogen	369.727	15.915	437.817	11.052	521.499	13.584	400.837	14.829	464.735	11.318
Proline	136.995	5.96	121.714	4.013	191.208	13.966	176.379	12.291	135.254	3.844
Propylene glycol*	125.491	27.294	152.839	32.876	89.412	8.574	104.122	14.441	100.66	13.502
Pyridoxine	6.513	0.156	7	0.138	3.975	0.125	4.725	0.118	3.55	0.162
Pyroglutamate	85.088	2.165	105.788	3.823	105.275	3.983	99.388	4.105	50.263	3.206
Pyruvate	102.587	5.41	84.336	4.719	70.492	3.897	100.943	6.142	204.998	15.013
Sarcosine	3.185	0.117	2.96	0.063	16.287	1.135	16.615	1.05	7.148	0.212
Serine	300.773	9.789	281.733	5.383	359.517	11.666	362.575	14.564	307.047	10.21
Stearic acid	20.95	0.465	24.927	0.726	31.006	0.694	27.469	0.663	28.592	1.729
Stearidonic acid	0.007	0.001	0.021	0.003	0.015	0.001	0.02	0.002	0.025	0.002
Succinate	15.277	0.435	12.178	0.501	13.828	0.48	12.393	0.21	8.707	0.51
Taurine	144.518	8.516	142.611	7.501	132.285	4.517	105.638	3.566	137.751	6.905
Threonate	141.115	6.008	78.607	2.826	141.514	6.14	159.933	9.366	131.471	7.658
Threonine	182.644	6.457	146.118	3.027	247.679	17.767	250.107	16.064	291.552	5.772
trans-4-Hydroxy-L-proline	12.996	0.378	12.996	0.385	18.929	2.066	18.944	2.15	4.939	0.403
Triacylglyceride	2299.07	66.79	2051.74	54.51	1488.55	57.48	1527.89	89.74	1428.55	68.83
Tricosanoic acid*	0	0	0.039	0.007	0.024	0.004	0.041	0.006	0.061	0.01
Tryptophan	4.113	0.184	4.088	0.165	7.525	0.237	7.55	0.405	3.6	0.244
Tyrosine	73.119	1.404	68.774	1.314	63.369	2.627	67.949	2.584	64.153	2.79
Urea	5018.23	140.36	4464.38	107.5	8532.33	316.41	9175.15	265.4	7285.07	187.95
Uridine	9.728	0.374	4.926	0.396	11.905	0.354	8.462	0.356	6.038	0.289
Valine	234.323	8.689	215.382	6.516	316.942	13.582	341.656	13.847	352.407	8.811
*Not detected in all the patients
Table S4. Mean fold change +/- SEM (10 patients) of highest ranking metabolites detected in bone marrow (BM) and peripheral blood (PB) samples collected from acute lymphoblast leukemia (ALL) patients at the time of diagnosis (Day 0) and after 29 days of induction phase treatment.

## Sheet: Table S5. Ranked differences
Table S5. The metabolites were rank ordered according to the difference of absolute concentration shown between BM and PB before the treatment. Those metabolites involved in lipid metabolism showed largest net decrease in untreated BM after glucose and glutamine.
	B0-P0 DIFF	B29-P29 DIFF
Lactate	1040.27	-418.96
Urea	553.85	-642.82
Glutamate	303.71	-25.64
Triacylglyceride	247.33	-39.34
Glycine	95.78	16.82
Threonate	62.51	-18.42
myo-Inositol	56.64	39.55
Alanine	55.81	-30.36
Ethanol	49.48	-8.55
Threonine	36.53	-2.43
Aspartate	31.51	12.9
Hypoxanthine	26.1	5.94
Lysine	23.2	-20.48
Ornithine	22.4	-16.28
Serine	19.04	-3.06
Valine	18.94	-24.71
Pyruvate	18.25	-30.45
2-Oxoglutarate	16.84	-7.73
Proline	15.28	14.83
Choline	12.47	11.63
Formate	11.26	7.17
Phenylalanine	10.41	-2.58
Leucine	10.13	-23.07
Asparagine	8.64	2.44
Creatine	8.5	5.31
Methionine	7.51	-1.27
Histidine	7.43	-4.62
Citrate	6.83	8.88
Glycero-3-phosphocholine	5.96	15.1
Methanol	4.82	-1.63
Uridine	4.8	3.44
Fructose	4.69	13.55
Tyrosine	4.35	-4.58
Succinate	3.1	1.43
Isoleucine	2.78	-5.02
Cystine	2.75	-1.54
Acetate	2.69	-10.32
Niacinamide	2.02	2.6
Carnitine	1.94	-4.14
Taurine	1.91	26.65
Nitrosodimethylamine	1.78	2.01
Free cholesterol	1.36	28.75
2-Aminobutyrate	1.17	-1.97
Betaine	0.85	-0.2
Acetylcarnitine	0.5	0.85
Fumarate	0.34	-0.07
2-Hydroxyisovalerate	0.25	-0.61
Sarcosine	0.23	-0.33
Dimethylamine	0.16	-0.03
Behenic acid	0.11	2.99
Arginine	0.09	3.06
2-Hydroxyisobutyrate	0.08	-0.23
Lauric acid	0.04	-0.18
Tryptophan	0.02	-0.03
5,8,11,14,17-Eicosapentaenoic acid	0.01	-0.08
13,16,19-Docosatrienoic acid	0	0
Lignoceric acid	0	0
trans-4-Hydroxy-L-proline	0	-0.02
Adipate	0	2.99
Stearidonic acid	-0.01	-0.01
Arachidic acid	-0.02	0.09
Tricosanoic acid	-0.04	-0.02
5,8,11-Eicosatrienoic acid	-0.05	-0.02
Isopropanol	-0.06	0.09
11,14-Eicosadienoic acid	-0.07	-0.06
Margaric acid	-0.08	0.12
7Z,10Z,13Z,16Z-Docosatetraenoic acid	-0.08	-0.07
Isobutyrate	-0.09	-0.9
10Z-Heptadecaenoic acid	-0.1	-0.01
Dimethylglycine	-0.11	-0.5
3-Hydroxyisovalerate	-0.12	-0.42
Pentadecanoic acid	-0.13	0.03
7,10,13,16,19-Docosapentaenoic acid	-0.24	-0.23
gamma-Linolenic acid	-0.3	1.01
Arachidonic acid	-0.37	-0.77
Pyridoxine	-0.49	-0.75
4,7,10,13,16,19-Docosahexaenoic acid	-0.49	-0.27
2-Oxoisocaproate	-0.74	0.37
2-Oxobutyrate	-0.92	0
Glycylproline	-0.96	0.21
3-Methyl-2-oxovalerate	-1.12	-1.1
Mannose	-1.24	-2.36
Malonate	-1.38	5.58
Myristic acid	-1.73	0.07
Creatinine	-2.1	-1.84
2-Hydroxybutyrate	-2.58	-6.25
Linoleic acid	-3.39	5.35
Stearic acid	-3.98	3.54
cis-9-Palmitoleic acid	-5.93	0.1
Allantoin	-7.85	0
Acetone	-11.79	-5.91
Palmitic acid	-17.24	5.31
Pyroglutamate	-20.7	5.89
Oleic acid	-20.94	7.66
Acetoacetate	-21.66	-8.6
Propylene glycol	-27.35	-14.71
Plasmalogen	-68.09	120.66
3-Hydroxybutyrate	-89.15	-20.74
Glutamine	-89.64	7.59
Cholesterol esters	-192.99	35.54
Glycerol	-210.14	112.27
Glucose	-691.57	-627.42
Table S5. The metabolites were rank ordered according to the difference of absolute concentration shown between BM and PB before the treatment. Those metabolites involved in lipid metabolism showed largest net decrease in untreated BM after glucose and glutamine.

## Sheet: Table S6. B0B0
Table S6. Pearson correlation coefficients between metabolites. BM at day 0.
			p-values →
Pearson correlation
r ↓			10Z-Heptadecaenoic acid	2-Aminobutyrate	2-Hydroxybutyrate	2-Hydroxyisobutyrate	2-Hydroxyisovalerate	2-Oxoglutarate	2-Oxoisocaproate	3-Hydroxybutyrate	3-Hydroxyisovalerate	3-Methyl-2-oxovalerate	5,8,11-Eicosatrienoic acid	Acetate	Acetoacetate	Acetone	Acetylcarnitine	Alanine	Arachidic acid	Arachidonic acid	Arginine	Asparagine	Aspartate	Behenic acid	Betaine	Carnitine	Cholesterol esters	Choline	cis-9-Palmitoleic acid	Citrate	Creatine	Creatinine	Cystine	Dimethylamine	Dimethylglycine	Docosahexaenoic acid	Docosapentaenoic acid	Docosatetraenoic acid	Docosatrienoic acid	Eicosadienoic acid	Eicosapentaenoic acid	Ethanol	Formate	Free cholesterol	Fructose	Fumarate	gamma-Linolenic acid	Glucose	Glutamate
		10Z-Heptadecaenoic acid	0	0.604528	0.545129	0.0870371	0.641568	0.509701	0.661535	0.834447	0.591232	0.418821	0.936427	0.603013	0.892466	0.409061	0.495803	0.439965	0.0654784	0.332569	0.316633	0.993699	0.733596	2.57196e-08	0.983886	0.678779	0.771182	0.505048	0.00128974	0.366999	0.858171	0.750601	0.509271	0.965244	0.937365	0.995587	0.886995	0.752647	2.57196e-08	0.0968068	0.145747	0.537697	0.859034	0.672192	0.611605	0.556061	0.452009	0.910235	0.993634
		2-Aminobutyrate	-0.187212	0	0.00207175	0.143325	0.0191037	0.396908	0.720355	0.218426	0.0199232	0.718253	0.994847	0.351072	0.214842	0.483677	0.197194	0.422126	0.757554	0.432526	0.447946	0.0238222	0.143313	0.769421	0.0556583	0.0284611	0.825012	0.0521397	0.390955	0.0877191	0.397867	0.597719	0.11921	0.369071	0.0560832	0.90143	0.249393	0.260882	0.769421	0.240867	0.524228	0.336382	0.834276	0.821034	0.0403571	0.0447035	0.715501	0.464124	0.163903
		2-Hydroxybutyrate	-0.218011	0.845264	0	0.0166764	0.00636248	0.106547	0.637475	0.0112291	0.217155	0.422685	0.697277	0.490576	0.0143741	0.680591	0.067866	0.740826	0.538647	0.733111	0.0673883	0.060265	0.195876	0.712933	0.0438996	0.207725	0.760136	0.16353	0.436991	0.259911	0.0361477	0.487403	0.141241	0.958249	0.00448357	0.626312	0.251145	0.159963	0.712933	0.356124	0.374862	0.0507872	0.323276	0.772868	0.366601	0.1548	0.646033	0.257356	0.171884
		2-Hydroxyisobutyrate	-0.567541	0.497615	0.729355	0	0.00506461	0.00311917	0.261018	0.149351	0.832181	0.743497	0.915983	0.842024	0.192749	0.367693	0.126408	0.407905	0.369092	0.428795	0.0939805	0.367687	0.285291	0.12158	0.330794	0.229828	0.6768	0.0746413	0.104745	0.261424	0.019327	0.154579	0.403305	0.88971	0.129318	0.814612	0.789607	0.273177	0.12158	0.357795	0.199082	0.276265	0.812976	0.824692	0.767407	0.180932	0.878795	0.620483	0.0651515
		2-Hydroxyisovalerate	-0.168563	0.719039	0.791599	0.803937	0	0.0307276	0.179008	0.290419	0.330822	0.495309	0.749069	0.294915	0.350627	0.98872	0.0435249	0.133351	0.837017	0.484626	0.382771	0.0835736	0.2835	0.740379	0.123507	0.0280225	0.6506	0.0109046	0.51368	0.0607624	0.0301763	0.376121	0.21508	0.574744	0.111147	0.615956	0.253459	0.137334	0.740379	0.264781	0.392079	0.0893579	0.961733	0.838379	0.472026	0.0192186	0.396075	0.477448	0.0120259
		2-Oxoglutarate	-0.237007	0.301691	0.540739	0.827631	0.679334	0	0.00928311	0.128606	0.789602	0.306705	0.654766	0.444861	0.177538	0.599267	0.0088731	0.983566	0.71946	0.481314	0.165596	0.943101	0.493943	0.578645	0.376405	0.408916	0.532419	0.184566	0.336633	0.878739	0.0142271	0.080211	0.322123	0.358115	0.128194	0.512724	0.628615	0.193908	0.578645	0.980445	0.612194	0.55254	0.518032	0.581953	0.751157	0.705422	0.733032	0.748071	0.0834064
		2-Oxoisocaproate	0.158661	0.130013	0.170605	0.393167	0.461866	0.769285	0	0.50832	0.787181	0.172663	0.216646	0.0926582	0.595007	0.74097	0.00604927	0.942956	0.612933	0.162487	0.739172	0.714591	0.831568	0.681394	0.255771	0.181497	0.325983	0.446271	0.968685	0.93018	0.123914	0.54699	0.437784	0.292427	0.353141	0.475922	0.608658	0.759293	0.681394	0.414932	0.490564	0.86307	0.0469223	0.342995	0.643068	0.780901	0.586556	0.449733	0.29513
		3-Hydroxybutyrate	-0.0761209	0.426997	0.757071	0.491228	0.371571	0.51394	0.237759	0	0.717578	0.326264	0.766058	0.309602	1.52965e-08	0.446501	0.0379398	0.165496	0.798276	0.904254	0.0150262	0.447523	0.688747	0.965751	0.0297002	0.991685	0.994157	0.859692	0.584868	0.833344	0.0151975	0.366003	0.209368	0.15818	0.000325148	0.0784083	0.410905	0.489271	0.965751	0.753601	0.997602	0.202051	0.389169	0.417863	0.707768	0.659254	0.488262	0.0903351	0.912884
		3-Hydroxyisovalerate	0.194004	0.715762	0.428062	0.0771752	0.343721	0.0970919	0.098231	0.13135	0	0.774798	0.577541	0.458938	0.581287	0.0504241	0.259678	0.890693	0.231456	0.871027	0.982616	0.0701923	0.153544	0.420458	0.480301	0.232592	0.472308	0.200254	0.756977	0.765111	0.794285	0.587256	0.01119	0.222662	0.221242	0.966087	0.706463	0.476906	0.420458	0.902782	0.79117	0.759021	0.748898	0.305947	0.047199	0.194697	0.972544	0.789563	0.228421
		3-Methyl-2-oxovalerate	0.288525	0.131025	0.286237	0.118926	0.24488	0.360113	0.467888	0.34677	-0.104069	0	0.254701	0.738391	0.444429	0.149509	0.215829	0.851841	0.33877	0.429095	0.189167	0.243593	0.234239	0.378969	0.572574	0.563879	0.0961249	0.61265	0.175177	0.52067	0.496187	0.677773	0.484354	0.0498874	0.405797	0.943622	0.0536044	0.354276	0.378969	0.728485	0.677812	0.238278	0.649661	0.773233	0.416746	0.491922	0.267492	0.214632	0.725183
		5,8,11-Eicosatrienoic acid	0.0290865	0.00235575	-0.141167	-0.0384648	-0.116271	0.162007	0.428489	0.108203	0.201056	-0.397978	0	0.148148	0.680487	0.059936	0.362951	0.166768	0.151867	0.521376	0.408562	0.624746	0.544057	0.976472	0.254611	0.74876	0.842998	0.812353	0.42902	0.802019	0.63521	0.54353	0.147749	0.929673	0.664254	0.0374306	0.188712	0.167708	0.976472	0.031981	0.0195725	0.0522781	0.0156614	0.47453	0.0902177	0.484509	0.00685519	0.803091	0.785167
		Acetate	-0.187983	-0.330428	-0.24749	-0.0725989	-0.368374	-0.273291	-0.559457	-0.35811	-0.265225	-0.121364	-0.49249	0	0.315811	0.134894	0.0440654	0.680045	0.223662	0.315546	0.887148	0.367646	0.7125	0.612002	0.00799234	0.205414	0.527012	0.706747	0.685734	0.461994	0.217536	0.459193	0.240187	0.670348	0.109512	0.689344	0.166302	0.807579	0.612002	0.728106	0.24344	0.916945	0.105466	0.275112	0.142907	0.985619	0.190746	0.132042	0.822017
		Acetoacetate	-0.0492779	0.430007	0.740156	0.449244	0.330716	0.463249	0.19207	0.992293	0.199121	0.27354	0.14935	-0.353848	0	0.557528	0.0418305	0.11483	0.98779	0.945703	0.0180133	0.365035	0.646352	0.963521	0.0329383	0.948363	0.824572	0.806286	0.58009	0.767153	0.0266944	0.403447	0.135379	0.201419	0.000160049	0.0705943	0.509795	0.583243	0.963521	0.666698	0.977486	0.214645	0.372734	0.316471	0.666405	0.649674	0.442849	0.09897	0.942762
		Acetone	-0.294347	-0.251314	0.149299	0.319804	-0.00515689	0.189893	-0.120133	0.272345	-0.631005	0.491062	-0.612189	0.506833	0.21148	0	0.729018	0.79141	0.045562	0.882909	0.0542813	0.176111	0.302055	0.415892	0.586298	0.501736	0.33159	0.295394	0.758241	0.484287	0.552921	0.217451	0.102089	0.0853496	0.912569	0.995276	0.790413	0.831309	0.415892	0.448207	0.151991	0.215195	0.0413542	0.792406	0.0155552	0.462692	0.274666	0.481622	0.41219
		Acetylcarnitine	0.244608	0.445275	0.597958	0.516475	0.646189	0.772085	0.794399	0.659711	0.394182	0.429176	0.32281	-0.644943	0.650162	-0.125852	0	0.53648	0.349447	0.452434	0.22919	0.412013	0.717715	0.411522	0.0410512	0.24716	0.826588	0.439736	0.977926	0.948855	0.014519	0.302424	0.0359	0.390542	0.00714276	0.357484	0.388737	0.454053	0.411522	0.475509	0.728387	0.303926	0.489332	0.124833	0.518475	0.898779	0.714548	0.196132	0.197519
		Alanine	-0.276123	0.286567	0.120201	0.295042	0.508557	0.00751308	-0.026095	-0.47485	-0.0500945	0.0680441	-0.473602	0.149566	-0.530303	0.096242	-0.222601	0	0.30785	0.455107	0.603116	0.646476	0.91348	0.413739	0.768326	0.06409	0.400313	0.0850238	0.936018	0.028932	0.828783	0.736227	0.354738	0.170501	0.344833	0.0273053	0.516939	0.554601	0.413739	0.0235627	0.216345	0.540162	0.962864	0.321312	0.913036	0.0166636	0.0502204	0.823307	0.277471
		Arachidic acid	0.602122	-0.112236	-0.221448	-0.318921	-0.0749258	-0.130444	0.182946	-0.0930175	0.416281	-0.338455	0.488607	-0.422648	-0.00558168	-0.641548	0.33148	-0.359321	0	0.819606	0.416113	0.317113	0.983098	0.0643182	0.728516	0.948681	0.15856	0.819371	0.466059	0.661416	0.961041	0.989423	0.044174	0.550047	0.684369	0.967335	0.457294	0.314475	0.0643182	0.0834382	0.225293	0.979445	0.348382	0.0682585	0.817815	0.87001	0.608985	0.869548	0.75068
		Arachidonic acid	-0.342558	0.280454	0.123891	0.282639	0.250786	0.252629	0.477827	0.0438538	0.0591658	0.282463	0.230689	-0.354028	0.0248368	0.0536818	0.268938	0.267409	-0.083036	0	0.361249	0.797365	0.206043	0.32722	0.223654	0.0128057	0.600435	0.984478	0.522802	0.467829	0.923235	0.171242	0.843143	0.380202	0.478157	0.845006	0.615635	0.418005	0.32722	0.532773	0.725925	0.651263	0.36068	0.146095	0.676752	0.865932	0.760632	0.0660426	0.633161
		Arginine	-0.353287	0.271514	0.598783	0.557601	0.310372	0.474752	0.120991	0.736981	-0.00794754	0.452482	-0.294647	-0.0517278	0.723553	0.623113	0.418119	-0.187931	-0.290134	0.323894	0	0.899134	0.497042	0.443006	0.372081	0.854784	0.745764	0.515704	0.461902	0.487211	0.218641	0.441668	0.826632	0.0450602	0.0174819	0.670011	0.277377	0.447734	0.443006	0.388883	0.0838225	0.125033	0.12878	0.153608	0.50395	0.645329	0.951399	0.10911	0.609608
		Asparagine	0.00288065	0.701331	0.611575	0.319808	0.57269	0.0260285	-0.13279	0.271757	0.593991	-0.406602	0.176985	-0.319834	0.321487	-0.4646	0.29258	0.16612	0.35296	-0.0934449	-0.0462086	0	0.0562296	0.897097	0.11156	0.231344	0.47504	0.0823281	0.541386	0.0468312	0.317161	0.960473	0.0170067	0.040249	0.175822	0.989918	0.949991	0.855705	0.897097	0.8027	0.897852	0.283737	0.783494	0.808877	0.141148	0.0225722	0.850168	0.66194	0.0954003
		Aspartate	-0.123658	0.497628	0.446447	0.375249	0.376542	0.245632	-0.0774604	0.145317	0.486876	-0.414037	0.218578	0.133798	0.166182	-0.363351	0.131284	0.039614	-0.00772719	-0.437525	-0.243926	0.619268	0	0.811698	0.849779	0.92554	0.847403	0.0145705	0.367425	0.273652	0.47306	0.422283	0.0819799	0.0412149	0.751655	0.544706	0.394167	0.4016	0.811698	0.832429	0.842961	0.938588	0.934316	0.266856	0.0956842	0.0658155	0.903094	0.166734	0.0100758
		Behenic acid	0.991221	-0.106611	-0.133589	-0.522141	-0.120415	-0.200485	0.148906	-0.0156605	0.287554	0.312733	-0.0107571	-0.183418	0.0166809	-0.290265	0.292873	-0.291549	0.604182	-0.346129	-0.274363	0.047146	-0.0867305	0	0.987241	0.712803	0.862304	0.54667	0.00249038	0.324171	0.87496	0.704909	0.394155	0.968452	0.885348	0.968048	0.787414	0.906255	6.6469e-64	0.133561	0.234999	0.419755	0.986605	0.566561	0.659806	0.630598	0.408643	0.90928	0.946301
		Betaine	-0.00736664	0.620386	0.645324	0.34374	0.519863	0.314331	0.397158	0.682376	0.253194	0.20363	0.398047	-0.778423	0.673014	-0.196538	0.652025	-0.107129	0.126093	0.422655	0.31704	0.534365	0.0690003	0.00583269	0	0.105969	0.845899	0.613066	0.622475	0.169732	0.0463204	0.572915	0.18176	0.690404	0.00847089	0.207288	0.313218	0.94712	0.987241	0.865073	0.366796	0.564941	0.669522	0.419715	0.154639	0.797539	0.419976	0.00944513	0.75059
		Carnitine	-0.150186	0.686143	0.436074	0.4176	0.687503	0.294434	0.459538	-0.00380135	0.415363	0.208157	0.116418	-0.43807	-0.0236185	-0.241352	0.403809	0.60459	0.0234731	0.748227	0.0666801	0.416371	0.0340784	-0.133652	0.541487	0	0.46894	0.0974078	0.706976	0.0297439	0.602925	0.312654	0.508312	0.526774	0.403321	0.647102	0.400654	0.979069	0.712803	0.302673	0.738675	0.714474	0.384176	0.480348	0.244331	0.108566	0.552731	0.213012	0.282934
		Cholesterol esters	0.105778	0.0805143	0.11101	0.151155	0.164072	0.224767	0.346959	-0.00267128	-0.257667	0.554627	-0.0721466	0.22766	-0.0807198	0.343209	0.0797799	0.299623	-0.481763	0.189297	-0.117845	-0.256134	0.070102	0.0631985	0.0708001	0.259562	0	0.625426	0.262285	0.525427	0.599684	0.777792	0.39919	0.75838	0.644271	0.421678	0.893512	0.816804	0.862304	0.757593	0.546471	0.960963	0.875312	0.217475	0.789391	0.959142	0.310053	0.734802	0.624404
		Choline	-0.239542	0.627447	0.476792	0.586637	0.758998	0.456694	0.272478	-0.0644073	0.442572	-0.183089	0.0864243	-0.136578	-0.0892628	-0.368035	0.276256	0.570518	-0.0831455	0.00709631	-0.233751	0.574575	0.739189	-0.217196	0.182879	0.552867	0.176643	0	0.293807	0.0219626	0.363971	0.674445	0.254265	0.0430406	0.853697	0.587875	0.88349	0.192205	0.54667	0.398795	0.726726	0.80099	0.405393	0.378303	0.097259	0.00119173	0.668268	0.384729	0.000228658
		cis-9-Palmitoleic acid	0.863339	-0.305328	-0.27785	-0.543077	-0.234847	-0.339865	0.0143185	-0.197274	-0.11251	0.465486	-0.282507	0.146786	-0.199739	0.11191	-0.0100922	-0.0292742	0.261188	-0.229921	-0.263542	-0.219994	-0.319974	0.837581	-0.178128	-0.136467	0.392209	-0.36916	0	0.417882	0.646513	0.750445	0.677604	0.825529	0.531121	0.775845	0.953932	0.530304	0.00249038	0.304091	0.400269	0.368808	0.596762	0.997085	0.133727	0.489432	0.0843494	0.741092	0.642153
		Citrate	-0.320243	0.566543	0.394005	0.39286	0.61065	0.0556053	0.0319501	-0.076634	0.108651	-0.23107	0.0912617	-0.263489	-0.107685	-0.250975	0.0233936	0.684698	-0.158719	0.260189	-0.249352	0.638726	0.383732	-0.348177	0.470714	0.682245	0.22851	0.707993	-0.289082	0	0.417856	0.481062	0.763592	0.0681529	0.920215	0.676772	0.843588	0.985406	0.324171	0.286452	0.858901	0.832023	0.625817	0.338351	0.189052	0.0140475	0.688198	0.62357	0.146964
		Creatine	-0.0651115	0.301108	0.664333	0.718136	0.680957	0.740885	0.519386	0.736163	-0.0948908	0.244396	0.171737	-0.427742	0.691712	0.2139	0.739442	-0.0787571	-0.0178156	0.0351358	0.426817	0.352927	0.257245	-0.0573492	0.639855	0.188028	0.18968	0.322162	-0.166101	0.289097	0	0.0747885	0.243112	0.514839	0.0390278	0.29549	0.674725	0.506687	0.87496	0.680889	0.738016	0.177697	0.981228	0.82026	0.914855	0.69506	0.77988	0.200635	0.164288
		Creatinine	-0.115541	0.190683	-0.249246	-0.485813	-0.314509	-0.577822	-0.217027	-0.320874	0.196046	-0.150678	0.218857	-0.265081	-0.297727	-0.427813	-0.363093	0.122399	-0.00483553	0.469255	-0.275136	0.0180754	-0.286475	-0.137467	0.203453	0.356009	-0.102656	-0.15231	-0.115615	0.252769	-0.586399	0	0.548248	0.687124	0.652049	0.896544	0.646845	0.346479	0.704909	0.549823	0.612312	0.129539	0.422483	0.909724	0.169957	0.864202	0.497088	0.579961	0.156436
		Cystine	0.237241	0.524974	0.499861	0.297813	0.429807	0.349559	0.27739	0.434663	0.757301	-0.250937	0.49291	-0.40929	0.506292	-0.54657	0.664984	-0.328063	0.644695	-0.0720795	0.0797594	0.727892	0.575105	0.30337	0.459294	0.237763	-0.300304	0.398312	-0.150761	0.109371	0.40698	-0.216363	0	0.405826	0.0498262	0.378406	0.672272	0.878531	0.394155	0.301756	0.608146	0.547854	0.677725	0.169954	0.154993	0.392733	0.555361	0.823423	0.0952143
		Dimethylamine	0.0158923	0.318934	0.0190931	-0.0505472	0.202505	-0.325896	-0.37014	-0.482147	0.423474	-0.632135	0.0321828	0.154321	-0.44155	-0.570033	-0.305581	0.46997	0.215414	-0.311966	-0.642678	0.653968	0.651632	0.0144247	-0.14451	0.227788	-0.111843	0.647314	-0.0802733	0.597464	-0.23422	0.146108	0.296292	0	0.346554	0.314722	0.401823	0.993643	0.968452	0.671532	0.914054	0.932107	0.825142	0.290518	0.259293	0.00779797	0.480623	0.158218	0.0932791
		Dimethylglycine	-0.0286568	0.619554	0.810204	0.513125	0.534883	0.514413	0.329092	0.904401	0.424651	0.29631	0.15732	-0.536947	0.920319	0.0400325	0.785025	-0.334481	0.147453	0.25439	0.725822	0.464873	0.11504	0.0525574	0.774921	0.297803	-0.167217	0.0671839	-0.22546	0.0365218	0.656977	-0.163353	0.632264	-0.333359	0	0.264451	0.282742	0.511532	0.885348	0.980865	0.791831	0.149667	0.597886	0.0940725	0.458187	0.928523	0.608895	0.0477493	0.701371
		Docosahexaenoic acid	-0.00201749	0.0451523	0.176198	0.085368	-0.181417	0.235365	0.25564	0.58063	-0.0155069	0.0257901	0.66101	-0.145026	0.593314	-0.00215974	0.3263	-0.689758	0.0149358	0.0712144	0.154487	-0.00460916	0.218234	-0.0146099	0.436451	-0.165809	0.286832	-0.195727	-0.103575	-0.151169	0.367967	-0.0474005	0.313083	-0.354592	0.390579	0	0.291428	0.297796	0.968048	0.0341124	0.082768	0.411653	0.673428	0.798569	0.43686	0.13607	0.0719367	0.412873	0.762483
		Docosapentaenoic acid	-0.0517981	-0.402072	-0.400716	-0.0970899	-0.398932	-0.175041	-0.185113	-0.293242	-0.136715	-0.62447	0.452896	0.474058	-0.236956	-0.0967105	-0.30669	-0.233084	0.266162	-0.181579	-0.380997	0.0228734	0.303362	-0.0981216	-0.355622	-0.299416	0.0487962	-0.0534141	-0.0210689	-0.0718728	-0.152172	-0.165936	0.153376	0.298709	-0.377091	0.370851	0	0.0313317	0.787414	0.0790073	0.364703	0.271415	0.77573	0.91279	0.746006	0.704314	0.594562	0.365661	0.819778
		Docosatetraenoic acid	0.114567	-0.39327	-0.48035	-0.384083	-0.504129	-0.448204	-0.11141	-0.248211	-0.255089	-0.32836	0.472683	0.0886576	-0.198111	-0.0775812	-0.268012	-0.213016	0.354761	0.289009	-0.271636	-0.0662533	-0.298843	0.0429339	0.0241881	-0.00956944	0.0843443	-0.449734	0.225897	-0.00667173	-0.238648	0.333408	-0.0557014	-0.00290595	-0.236013	0.36634	0.677577	0	0.906255	0.112453	0.145764	0.292676	0.690312	0.473216	0.611348	0.232626	0.586669	0.387343	0.228686
		Docosatrienoic acid	0.991221	-0.106611	-0.133589	-0.522141	-0.120415	-0.200485	0.148906	-0.0156605	0.287554	0.312733	-0.0107571	-0.183418	0.0166809	-0.290265	0.292873	-0.291549	0.604182	-0.346129	-0.274363	0.047146	-0.0867305	1	0.00583269	-0.133652	0.0631985	-0.217196	0.837581	-0.348177	-0.0573492	-0.137467	0.30337	0.0144247	0.0525574	-0.0146099	-0.0981216	0.0429339	0	0.133561	0.234999	0.419755	0.986605	0.566561	0.659806	0.630598	0.408643	0.90928	0.946301
		Eicosadienoic acid	0.55369	-0.408752	-0.327173	-0.326101	-0.390331	0.00894032	0.290837	0.114114	-0.0445309	-0.126108	0.675714	-0.12629	0.156116	-0.271364	0.255871	-0.702239	0.572894	-0.224577	-0.3066	-0.0909428	0.07706	0.508322	0.0619175	-0.362919	0.112217	-0.300544	0.36193	-0.374413	0.149153	-0.215531	0.36356	-0.153739	0.0087482	0.669775	0.579693	0.533248	0.508322	0	0.00617864	0.403121	0.328347	0.592023	0.941942	0.0986843	0.240865	0.96949	0.921139
		Eicosapentaenoic acid	-0.495028	0.229155	0.315296	0.443605	0.304639	0.18332	-0.247496	0.00109605	0.0963548	0.150659	-0.717152	0.406722	-0.0102931	0.488479	-0.126154	0.428741	-0.421305	0.127336	0.572315	-0.0467987	-0.0721641	-0.413426	-0.320371	0.121229	-0.217301	0.126951	-0.29965	-0.0647735	-0.121544	-0.18326	-0.185373	-0.0393504	0.0960439	-0.573907	-0.321698	-0.49501	-0.413426	-0.79323	0	0.193159	0.103364	0.737239	0.426159	0.295492	0.176078	0.75095	0.87138
		Ethanol	-0.221953	-0.340031	-0.630245	-0.381811	-0.564164	-0.2141	0.0628443	-0.440997	-0.111539	-0.410807	0.627163	-0.038023	-0.430174	-0.42971	-0.362045	-0.220643	0.00939752	0.163742	-0.518075	-0.376371	-0.0280963	-0.287971	-0.207603	-0.132846	-0.0178511	-0.0917443	-0.3191	-0.077249	-0.4631	0.512872	-0.21657	0.031067	-0.490897	0.292795	0.385386	0.369963	-0.287971	0.297923	-0.448876	0	0.0252603	0.63102	0.242502	0.304481	0.0293072	0.31652	0.4658
		Formate	0.0647119	-0.0762005	-0.348781	-0.0861328	0.017499	0.232493	0.638525	-0.306424	0.116352	-0.164537	0.73398	-0.542139	-0.31663	-0.651298	0.248178	-0.0169813	0.332171	0.324257	-0.513741	-0.0999672	0.0300543	0.00612374	0.154727	0.309502	0.057187	0.296553	-0.191172	0.176446	-0.00858207	0.286356	0.150702	0.080454	-0.190598	0.152809	0.103629	0.144555	0.00612374	0.345374	-0.544886	0.696421	0	0.885399	0.128074	0.853778	0.102926	0.688958	0.541416
		Free cholesterol	-0.153415	-0.0823696	-0.104981	-0.0806636	-0.0742927	-0.198777	-0.335681	-0.289093	-0.360639	-0.104809	-0.25642	0.382658	-0.353397	0.0957737	-0.518308	0.350108	-0.597282	-0.494659	-0.486809	-0.08805	0.388777	-0.206758	-0.287994	-0.253167	0.427793	0.313147	0.00133266	0.338731	-0.0827305	-0.0413394	-0.470499	0.3715	-0.557473	-0.0928799	0.0399309	-0.257157	-0.206758	-0.193598	-0.121915	0.173835	-0.0525337	0	0.810125	0.463524	0.649359	0.136749	0.603217
		Fructose	0.183618	-0.653705	-0.320495	-0.107564	-0.257825	-0.115277	-0.167816	-0.136084	-0.637918	0.289757	-0.562927	0.498064	-0.15626	0.734475	-0.232254	0.039818	-0.0838721	-0.151179	0.240142	-0.499962	-0.555235	0.159515	-0.48575	-0.406023	0.0971914	-0.553071	0.508136	-0.452587	-0.0389824	-0.470495	-0.485388	-0.394474	-0.265653	-0.277927	0.11773	0.183749	0.159515	0.0265597	0.284189	-0.407461	-0.514551	-0.0874661	0	0.327064	0.140041	0.80122	0.340971
		Fumarate	-0.21225	0.643486	0.485586	0.460065	0.718573	0.137219	-0.101189	-0.159787	0.447498	-0.246746	-0.250851	0.00657435	-0.164531	-0.263093	0.0463719	0.729412	-0.0596358	-0.0615206	-0.16669	0.705768	0.601528	-0.174047	0.093363	0.53815	-0.0186846	0.86613	-0.248122	0.741784	0.142244	-0.0623206	0.304239	0.779888	0.0327103	-0.505526	-0.137755	-0.415335	-0.174047	-0.551131	0.367966	-0.361659	-0.0671464	0.262622	-0.346233	0	0.192173	0.521007	0.0114244
		gamma-Linolenic acid	-0.269181	-0.132351	-0.16634	-0.0555792	-0.302199	0.123928	0.196405	0.248769	-0.0125532	-0.388302	0.787385	-0.451051	0.274453	-0.382986	0.13281	-0.631433	0.184947	0.110775	-0.0222284	-0.0688198	0.0443872	-0.294599	0.287839	-0.214	-0.357798	-0.155344	-0.571525	-0.145584	0.101671	0.243901	0.212617	-0.253014	0.184993	0.591073	0.192298	0.196347	-0.294599	0.408753	-0.464631	0.683559	0.545463	-0.164687	-0.501164	-0.449763	0	0.950599	0.539835
		Glucose	0.0411047	0.262283	0.395948	0.179132	0.254786	0.116746	0.270487	0.562759	-0.0971104	0.430185	0.0907594	-0.51003	0.550745	0.252457	0.446218	-0.0813092	0.0598492	0.601129	0.537457	0.158461	-0.473635	0.0415438	0.768203	0.431557	0.123081	-0.30916	0.120074	0.177577	0.442237	0.199805	0.0812552	-0.482108	0.636716	0.292066	-0.32109	0.307547	0.0415438	0.0139503	-0.115375	-0.353364	-0.145214	-0.504775	0.0916367	-0.230888	0.022595	0	0.361827
		Glutamate	-0.00291014	0.476423	0.468636	0.6027	0.752499	0.572942	0.368222	0.0398881	0.418746	-0.127692	0.0991792	-0.0819109	0.0261839	-0.292474	0.444986	0.380928	0.115503	-0.172763	-0.184631	0.555627	0.764111	0.0245631	0.115546	0.376952	0.177157	0.91268	-0.168271	0.493739	0.476042	-0.483916	0.555885	0.558584	0.139181	-0.109897	0.0829559	-0.418529	0.0245631	-0.0360977	0.0590029	-0.261334	0.219978	0.187879	-0.337008	0.75593	-0.220817	-0.323526	0
		Glutamine	0.0274674	0.338931	-0.153379	-0.382869	-0.0776547	-0.414711	-0.00159836	-0.333829	0.377018	-0.24356	0.43159	-0.452754	-0.310828	-0.718084	-0.145389	0.189478	0.189306	0.388156	-0.505643	0.268236	0.00585986	-0.00176307	0.339342	0.509873	-0.0318423	0.186993	-0.108654	0.474481	-0.394623	0.895656	0.0621826	0.395915	-0.12866	-0.00871197	-0.104566	0.268512	-0.00176307	-0.0645597	-0.397018	0.519465	0.538981	0.0295053	-0.698222	0.170257	0.270298	0.104212	-0.104887
		Glycero-3-phosphocholine	-0.110236	0.181682	0.431018	0.539273	0.412164	0.727529	0.578097	0.616557	-0.085404	0.123203	0.462737	-0.412513	0.567693	-0.011986	0.620439	-0.29072	-0.102112	-0.0782932	0.153428	0.136085	0.417024	-0.122974	0.504995	-0.00693719	0.25926	0.34984	-0.309589	0.164633	0.823611	-0.451826	0.345179	-0.231366	0.440722	0.60441	-0.0223205	-0.26311	-0.122974	0.346962	-0.380863	0.0303299	0.32797	0.157913	-0.33094	-0.0422936	0.465775	0.113496	0.44639
		Glycerol	-0.0908678	0.540794	0.881484	0.679172	0.719135	0.539079	0.177205	0.770482	0.0552324	0.507416	-0.384553	-0.162666	0.725777	0.483024	0.564249	0.123958	-0.296857	0.0288394	0.699671	0.36093	0.157683	-0.0287174	0.531578	0.241375	0.1971	0.228431	-0.0280609	0.226015	0.762917	-0.476113	0.236365	-0.235452	0.727891	0.0756477	-0.47994	-0.47748	-0.0287174	-0.303705	0.346741	-0.824758	-0.52157	-0.0693895	0.105782	0.292051	-0.341018	0.499761	0.311993
		Glycine	-0.470939	0.343587	0.358305	0.73689	0.716432	0.662139	0.515282	0.0253651	-0.0756852	0.009336	0.144193	-0.216191	-0.0492688	-0.0140042	0.30789	0.567116	-0.328543	0.281761	-0.0449744	0.205995	0.379135	-0.495836	0.263756	0.532002	0.361141	0.792164	-0.465288	0.679797	0.538665	-0.213609	0.0484931	0.207916	0.039312	-0.053723	-0.081928	-0.315227	-0.495836	-0.277659	0.0732397	0.0336698	0.414581	0.316712	-0.314388	0.546962	0.0213076	-0.0520627	0.689996
		Glycylproline	0.283717	-0.260521	0.150726	0.140515	0.169039	0.337369	0.186341	0.416475	-0.27221	0.425993	-0.388257	-0.193033	0.386328	0.403584	0.392586	-0.237848	0.0912532	-0.311505	0.469535	-0.190118	-0.319098	0.309024	0.015184	-0.364321	-0.242878	-0.280764	0.223817	-0.437641	0.459424	-0.630159	-0.00940117	-0.522014	0.332347	-0.189516	-0.452936	-0.454413	0.309024	0.00410161	0.20199	-0.581527	-0.304364	-0.212965	0.526893	-0.224788	-0.135726	0.173411	-0.0426581
		Histidine	0.0670967	0.671308	0.457385	0.250691	0.660883	-0.0365677	-0.0954248	-0.13235	0.572752	-0.207113	-0.169105	-0.178018	-0.11156	-0.412329	0.137582	0.625033	0.223955	0.00586289	-0.2033	0.819478	0.455035	0.10591	0.256926	0.619936	-0.0935315	0.707156	-0.0203036	0.713557	0.0967181	0.0900979	0.437435	0.774253	0.144941	-0.480684	-0.175627	-0.226109	0.10591	-0.406056	0.19944	-0.438354	-0.0636902	0.0360435	-0.343661	0.915797	-0.47671	-0.00496864	0.627764
		Hypoxanthine	-0.098608	0.60233	0.417596	0.379081	0.67018	0.125058	-0.0292767	-0.177961	0.443259	-0.316799	-0.0557537	-0.07153	-0.18207	-0.416234	0.0783217	0.640906	0.0307541	-0.145485	-0.359297	0.73988	0.709348	-0.0812215	0.147334	0.498407	0.0603359	0.913246	-0.197802	0.78684	0.188853	-0.0572793	0.375316	0.84873	-0.0202053	-0.35759	-0.0272875	-0.33394	-0.0812215	-0.343947	0.106537	-0.229707	0.0986259	0.358995	-0.458357	0.96017	-0.331264	-0.280973	0.823164
		Isobutyrate	-0.323446	0.899223	0.85017	0.592689	0.71578	0.291957	-0.00447312	0.469534	0.497078	-0.114232	0.0750528	-0.259913	0.46657	-0.20038	0.334506	0.271182	-0.175456	0.0750355	0.180906	0.816631	0.67822	-0.270091	0.631199	0.518512	0.0717121	0.698776	-0.435586	0.721334	0.478624	0.0369969	0.512158	0.438742	0.55106	0.149375	-0.196241	-0.325526	-0.270091	-0.330864	0.108491	-0.318172	-0.121863	0.149414	-0.63275	0.700165	-0.0303669	0.194425	0.567134
		Isoleucine	0.0117079	0.925292	0.8795	0.423685	0.708726	0.185581	-0.0072756	0.504525	0.648164	0.172071	-0.164677	-0.288945	0.517654	-0.134387	0.449781	0.241186	0.00549482	0.115287	0.335116	0.78594	0.420816	0.0958757	0.625544	0.567356	0.0175117	0.47958	-0.0764431	0.501567	0.373542	0.0447517	0.553569	0.307885	0.683274	-0.0236	-0.413726	-0.347692	0.0958757	-0.357816	0.235343	-0.622553	-0.330565	-0.141033	-0.414406	0.62564	-0.320291	0.379452	0.42114
		Isopropanol	-0.267932	-0.537431	-0.530894	-0.136581	-0.406636	-0.14108	-0.189246	-0.563819	-0.478083	0.153493	-0.479978	0.722304	-0.60111	0.532474	-0.590539	0.291899	-0.495888	0.0646992	-0.0176368	-0.773078	-0.382811	-0.291849	-0.808477	-0.254769	0.230972	-0.2679	0.0942222	-0.364175	-0.545258	-0.0417226	-0.762019	-0.205765	-0.67442	-0.364546	0.143898	0.0245715	-0.291849	-0.289017	0.462783	0.219415	-0.151308	0.233134	0.560753	-0.219647	-0.315545	-0.404381	-0.312118
		Lactate	-0.223251	0.644913	0.548783	0.586532	0.825283	0.328662	0.0982099	-0.0775755	0.337855	-0.0599534	-0.245636	-0.0363514	-0.111774	-0.147442	0.173747	0.76942	-0.184645	0.00933251	-0.112893	0.6035	0.581824	-0.195097	0.162074	0.595476	0.190034	0.918902	-0.221215	0.770218	0.30597	-0.165402	0.240442	0.645989	0.0658853	-0.425466	-0.203553	-0.479697	-0.195097	-0.528116	0.329254	-0.379719	0.00171542	0.326974	-0.315807	0.960678	-0.46241	-0.167272	0.823082
		Lauric acid	-0.311774	0.0401736	0.139327	0.222355	0.102017	0.102127	-0.176869	-0.0618859	-0.120314	0.487029	-0.830787	0.495436	-0.104663	0.671282	-0.206278	0.394042	-0.601954	0.144786	0.522854	-0.411373	-0.312413	-0.253633	-0.417542	0.0215677	0.0986178	-0.105163	0.00681185	-0.246976	-0.235486	-0.129698	-0.497934	-0.287939	-0.067768	-0.508856	-0.422945	-0.457223	-0.253633	-0.711085	0.880013	-0.379672	-0.543839	0.0155945	0.457383	0.0885528	-0.563976	-0.0723371	-0.169031
		Leucine	-0.159386	0.934626	0.832856	0.482553	0.710856	0.187466	-0.0297439	0.423748	0.645216	-0.102472	0.0408343	-0.315545	0.442743	-0.294225	0.374065	0.269119	0.0222448	0.110301	0.178289	0.89629	0.593231	-0.0925976	0.642221	0.588954	-0.0396532	0.636822	-0.30102	0.674087	0.385291	0.105147	0.611501	0.484448	0.599286	0.0414352	-0.236645	-0.269899	-0.0925976	-0.322773	0.133724	-0.417161	-0.160211	-0.0368579	-0.597548	0.722993	-0.131094	0.263909	0.529264
		Linoleic acid	-0.318186	-0.124502	-0.129762	-0.0670077	-0.296129	0.0488199	0.140874	0.302618	-0.163071	-0.300154	0.70306	-0.498278	0.31212	-0.259226	0.0784789	-0.559342	0.0613252	0.193953	0.043971	-0.0852365	-0.0952918	-0.356515	0.40386	-0.167106	-0.291689	-0.243244	-0.542967	-0.0478544	0.145345	0.338758	0.0611555	-0.334195	0.20965	0.583849	0.0800419	0.242883	-0.356515	0.311855	-0.472034	0.62416	0.45897	-0.112441	-0.441157	-0.484613	0.960491	0.210333	-0.35753
		Lysine	0.0739895	0.741633	0.481044	0.0751989	0.266485	0.0420069	0.127729	0.364347	0.82196	-0.175856	0.53222	-0.495575	0.428631	-0.640216	0.429466	-0.2286	0.383336	0.25164	0.0265156	0.675596	0.422235	0.131871	0.644411	0.470834	-0.166728	0.301681	-0.231598	0.292969	0.0960093	0.411702	0.755966	0.286545	0.586032	0.390456	-0.0391032	0.0729599	0.131871	0.14336	-0.249324	0.061621	0.213237	-0.364505	-0.791541	0.24035	0.316654	0.269562	0.215125
		Malonate	0.436274	-0.273843	-0.232721	-0.168647	-0.124638	-0.100004	-0.202738	-0.333271	0.253116	-0.220249	-0.239549	0.485949	-0.274724	-0.0865735	-0.0896109	-0.0700825	0.446339	-0.565878	-0.219777	0.0450288	0.24585	0.473345	-0.65139	-0.369729	-0.237912	0.034476	0.372287	-0.41633	-0.252694	-0.516048	0.276887	0.34293	-0.2685	-0.33804	0.379966	-0.0707712	0.473345	0.223138	0.202198	-0.262358	-0.22954	-0.110408	0.376451	0.159201	-0.414487	-0.579766	0.308284
		Mannose	0.15511	0.587288	0.674792	0.385492	0.689861	0.50641	0.537373	0.631876	0.28213	0.533168	0.00806439	-0.784182	0.591024	-0.0854222	0.779573	0.0414299	0.0532993	0.262788	0.411941	0.341891	-0.0321059	0.1963	0.788476	0.485126	0.0321814	0.26024	-0.0311215	0.270904	0.64871	-0.0490157	0.350406	-0.258152	0.74562	0.0420715	-0.765455	-0.485261	0.1963	-0.176367	-0.0248235	-0.460608	0.0978359	-0.251483	-0.307771	0.189495	0.0156102	0.575321	0.247251
		Margaric acid	0.911687	-0.0718962	-0.22061	-0.50069	-0.0531216	-0.269516	0.080485	-0.29759	0.339217	0.0232552	0.0712845	-0.100184	-0.262029	-0.503843	0.132799	-0.0491582	0.633352	-0.423695	-0.605609	0.214318	0.167292	0.900104	-0.107296	-0.0361206	0.091806	0.0878296	0.7427	-0.0691535	-0.139885	-0.0957106	0.335407	0.405614	-0.196062	-0.142034	0.100394	0.0820126	0.900104	0.470467	-0.470587	-0.146452	0.167167	0.0169353	0.00876906	0.118395	-0.334205	-0.213508	0.280453
		Methanol	0.193562	0.80127	0.811355	0.405149	0.712121	0.269125	0.108872	0.534041	0.665324	0.0109262	0.0577599	-0.415773	0.56245	-0.317805	0.599209	0.0593161	0.296087	-0.0824077	0.188105	0.888155	0.553646	0.26501	0.645374	0.43305	-0.0951375	0.528608	-0.0398351	0.452376	0.533852	-0.15828	0.78264	0.376749	0.70395	0.074011	-0.248268	-0.303316	0.26501	-0.0601301	-0.000204128	-0.596179	-0.171987	-0.185293	-0.434326	0.597397	-0.174324	0.28897	0.585447
		Methionine	-0.166358	0.731053	0.709822	0.60774	0.636561	0.496874	0.230444	0.4769	0.75631	-0.230897	0.315544	-0.307549	0.528577	-0.361129	0.611561	-0.0717301	0.323377	0.116642	0.306369	0.756308	0.622409	-0.0791179	0.468158	0.41916	-0.283853	0.575845	-0.457622	0.285214	0.43874	-0.186248	0.891271	0.305796	0.692814	0.1881	0.0311057	-0.23381	-0.0791179	-0.0214766	0.173516	-0.277482	0.0336292	-0.415114	-0.5364	0.514413	0.141975	0.0915256	0.623124
		Myo-Inositol	-0.189359	0.352265	0.176891	0.371921	0.394994	0.351583	0.20159	-0.206622	0.38154	-0.371822	0.30092	0.0811413	-0.213291	-0.453615	0.0948039	0.294397	-0.0364019	-0.193821	-0.458161	0.368772	0.849197	-0.186057	-0.0861732	0.229047	0.203541	0.871582	-0.352611	0.455947	0.125856	-0.182358	0.372347	0.654815	-0.177648	0.0335941	0.299454	-0.28004	-0.186057	0.019419	-0.0850369	0.24858	0.423312	0.429514	-0.567478	0.620717	0.0607814	-0.610877	0.834146
		Myristic acid	0.25194	-0.141711	-0.274326	-0.352037	-0.132836	-0.391531	-0.482434	-0.578245	0.110777	-0.190931	-0.531744	0.454768	-0.574114	-0.160038	-0.49804	0.331837	-0.04251	-0.688368	-0.509346	-0.00227143	0.275979	0.262262	-0.678744	-0.324105	-0.123189	0.226743	0.262274	-0.0564619	-0.480326	-0.123426	-0.1944	0.567396	-0.591354	-0.654644	-0.0507833	-0.421709	0.262262	-0.272435	0.234044	-0.0992303	-0.194911	0.534204	0.111662	0.408204	-0.486001	-0.774593	0.231848
		Niacinamide	-0.104143	0.351455	0.0650334	0.256894	0.385633	0.25227	0.25624	-0.342336	0.487683	-0.462427	0.417196	-0.0999286	-0.329714	-0.664462	0.121852	0.335855	0.207194	-0.0432298	-0.558165	0.443006	0.72216	-0.106986	-0.0262937	0.382829	0.0502522	0.854818	-0.330077	0.508941	0.0227017	0.00035779	0.449155	0.728551	-0.189937	-0.0797864	0.287768	-0.146541	-0.106986	0.0378366	-0.148614	0.316763	0.586057	0.234103	-0.627651	0.643678	0.102783	-0.531127	0.793126
		Nitrosodimethylamine	0.595637	0.326245	0.322234	-0.2778	0.0547057	-0.136853	0.0786319	0.53027	0.432215	0.237131	0.18447	-0.612315	0.575717	-0.321312	0.488899	-0.47696	0.512302	-0.0297732	0.180831	0.388776	-0.106665	0.636414	0.632451	0.0762276	-0.232511	-0.268819	0.339656	-0.118063	0.208357	0.184366	0.506128	-0.16248	0.642004	0.267857	-0.371993	0.0311091	0.636414	0.297955	-0.365603	-0.327797	-0.0944144	-0.454024	-0.223448	-0.184497	0.115203	0.554596	-0.184587
		Oleic acid	0.394774	-0.430223	-0.419525	-0.460813	-0.351948	-0.420315	-0.0472745	-0.146587	-0.432974	-0.250745	0.427793	-0.210261	-0.13864	-0.201869	-0.157419	-0.193578	0.355984	-0.132554	-0.525145	0.0539891	-0.161304	0.289057	0.201386	-0.169315	0.148802	-0.291109	0.387814	0.177916	0.0843194	0.148361	-0.0802562	0.0855554	-0.256013	0.310759	0.396336	0.689231	0.289057	0.607632	-0.827611	0.236099	0.240668	0.156777	0.109873	-0.310714	0.204196	0.251026	-0.223697
		Ornithine	0.116486	0.577658	0.623174	0.509084	0.768548	0.59021	0.647826	0.528199	0.336744	0.167161	0.391899	-0.810052	0.508839	-0.334347	0.83715	0.0519591	0.296911	0.262704	0.14988	0.585439	0.260295	0.130562	0.837501	0.580361	0.0537039	0.512667	-0.15301	0.503941	0.778888	-0.132727	0.619559	0.0346828	0.674493	0.210222	-0.331634	-0.215279	0.130562	0.100128	-0.277477	-0.287495	0.359286	-0.24858	-0.459839	0.339005	0.16913	0.476484	0.547057
		Palmitic acid	0.379685	-0.147071	-0.411301	-0.2701	-0.0912466	-0.250138	0.0527729	-0.611155	0.245588	-0.48546	0.396858	0.10409	-0.555605	-0.565039	-0.115391	0.16485	0.613428	-0.0707417	-0.736713	0.265993	0.272915	0.335818	-0.239844	0.174173	0.0589981	0.2745	0.293082	0.212325	-0.26915	0.0571255	0.313731	0.647947	-0.443548	-0.0873496	0.654616	0.516584	0.335818	0.446044	-0.403072	0.255976	0.410145	-0.0358554	-0.0822835	0.253037	-0.126286	-0.322537	0.368642
		Pentadecanoic acid	0.887913	-0.105292	-0.130245	-0.396046	-0.0553387	-0.134276	0.115216	-0.0828133	0.416725	0.129041	-0.0234537	-0.103707	-0.0234174	-0.323822	0.309223	-0.258853	0.757061	-0.325148	-0.194175	0.141627	-0.0360831	0.91963	-0.123646	-0.110908	-0.176128	-0.147343	0.696254	-0.397044	-0.0982159	-0.243776	0.456192	0.11354	0.0786217	-0.160461	0.0248162	0.0393684	0.91963	0.445591	-0.194202	-0.347297	-0.0308915	-0.412266	0.214244	-0.0499367	-0.320603	-0.0607869	0.133642
		Phenylalanine	-0.0973904	0.634657	0.539244	0.457146	0.518038	0.358851	0.0840137	0.174798	0.629121	-0.304496	0.242718	0.0206309	0.19551	-0.415355	0.291821	0.10501	0.0499851	-0.265109	-0.175275	0.662271	0.969518	-0.0467387	0.16747	0.234591	0.0979296	0.817619	-0.314755	0.422817	0.291437	-0.246994	0.669159	0.628638	0.226876	0.186055	0.206627	-0.335067	-0.0467387	0.0329362	-0.0196107	-0.0779573	0.104787	0.23944	-0.618597	0.663072	0.000826361	-0.379781	0.834768
		Plasmalogen	0.0658821	-0.448274	-0.542388	-0.503136	-0.390045	-0.34593	-0.18049	-0.453462	-0.310623	0.164955	-0.420982	-0.0106672	-0.486697	0.0468877	-0.422892	0.126707	-0.165822	-0.111193	-0.150998	-0.585129	-0.576479	0.0428994	-0.448607	-0.28923	-0.274299	-0.349639	0.112782	-0.336307	-0.517178	0.269152	-0.652445	-0.220067	-0.469793	-0.595836	-0.493974	-0.306726	0.0428994	-0.366758	0.201343	0.204249	0.0757056	0.173684	0.236531	-0.237134	-0.0362858	-0.266187	-0.473565
		Proline	-0.180898	0.686239	0.519327	0.456355	0.734978	0.17754	-0.0160318	-0.102017	0.419624	-0.185993	-0.152687	-0.0651008	-0.121331	-0.301148	0.0952902	0.702732	-0.12566	-0.0651265	-0.239196	0.701487	0.668695	-0.155892	0.200566	0.561161	0.139658	0.917272	-0.227775	0.815889	0.222167	-0.0324644	0.296818	0.765651	0.041237	-0.361954	-0.152569	-0.416115	-0.155892	-0.469513	0.202973	-0.287091	0.0285558	0.386478	-0.456113	0.970253	-0.380528	-0.204067	0.789901
		Propylene glycol	0.851341	-0.0368633	0.00521634	-0.313326	-0.00263354	-0.0510659	0.201208	0.166332	0.400721	0.186365	0.0914639	-0.299687	0.228046	-0.2836	0.479409	-0.403239	0.800561	-0.190971	0.00209406	0.204542	-0.12561	0.886936	0.133836	-0.0598659	-0.230315	-0.249422	0.625233	-0.391529	0.0836464	-0.217248	0.548041	-0.0644605	0.330209	0.012007	-0.0435325	0.106967	0.886936	0.503273	-0.258182	-0.400456	-0.0444243	-0.585399	0.180305	-0.165854	-0.171704	0.211694	0.0368933
		Pyridoxine	0.0801238	0.21684	-0.102752	-0.0178235	0.263593	0.0164934	0.155855	-0.435583	0.392012	-0.517849	0.402798	-0.297783	-0.422545	-0.814194	0.0280837	0.306773	0.346542	-0.1785	-0.735481	0.452136	0.565418	0.0535858	0.0129173	0.27966	-0.118465	0.727433	-0.210722	0.521823	-0.045092	0.136574	0.357773	0.760106	-0.280722	-0.219534	0.136186	-0.142018	0.0535858	0.0553139	-0.324492	0.343466	0.647893	0.298075	-0.620609	0.58508	0.156909	-0.501123	0.643798
		Pyroglutamate	-0.240897	0.326765	0.424892	0.343283	0.40153	-0.128003	-0.478239	-0.0267855	-0.0920936	0.0202747	-0.683613	0.477963	-0.0520235	0.446152	-0.285906	0.657443	-0.442375	-0.138005	0.139772	0.377067	0.240853	-0.219492	-0.0681561	0.197618	0.240345	0.315244	0.0725323	0.501791	0.102641	-0.187178	-0.177531	0.412975	-0.0504002	-0.40042	-0.056577	-0.163031	-0.219492	-0.581668	0.509032	-0.631744	-0.693151	0.380234	0.274571	0.634064	-0.752268	0.0410866	0.262668
		Pyruvate	-0.149787	-0.0822984	0.16241	0.338219	0.127723	0.580159	0.64042	0.590665	-0.319288	0.226129	0.560583	-0.56114	0.548615	0.115085	0.565798	-0.441726	-0.0193457	0.318737	0.331694	-0.173456	-0.16102	-0.185749	0.571863	0.0160584	0.13849	-0.129196	-0.27595	-0.0464832	0.668572	-0.163157	0.110879	-0.637671	0.457079	0.654742	-0.061981	0.0925166	-0.185749	0.399419	-0.419841	0.199538	0.401456	-0.208443	-0.127869	-0.47811	0.653619	0.479911	-0.0723907
		Sarcosine	-0.393916	0.283233	0.384518	0.398685	0.27234	0.122675	-0.316714	0.0168106	-0.0134333	0.315282	-0.796244	0.652139	-0.0249022	0.625145	-0.242556	0.496723	-0.720166	-0.0497474	0.399894	-0.0873087	0.148946	-0.3322	-0.340529	0.0608353	0.284102	0.211675	-0.0651865	0.0529204	-0.0872622	-0.237338	-0.328531	0.048181	-0.0498065	-0.361837	-0.226704	-0.481113	-0.3322	-0.695662	0.812108	-0.458	-0.657398	0.310892	0.272516	0.389257	-0.652064	-0.190417	0.142436
		Serine	-0.163179	0.735298	0.942577	0.75077	0.859417	0.527394	0.199308	0.653214	0.219022	0.35887	-0.263379	-0.20483	0.614921	0.282358	0.55545	0.315358	-0.258361	0.136112	0.534438	0.574105	0.341689	-0.104867	0.613562	0.487493	0.255958	0.487492	-0.121466	0.508591	0.737682	-0.33798	0.351003	0.0366679	0.68835	0.048774	-0.393804	-0.41537	-0.104867	-0.356722	0.302702	-0.745984	-0.382523	-0.0159278	-0.114312	0.538382	-0.360627	0.462974	0.503594
		Stearic acid	0.0990017	-0.459674	-0.479575	-0.0395479	-0.136766	0.148428	0.487099	-0.253906	-0.231572	-0.301367	0.685496	-0.277182	-0.233758	-0.269721	0.181948	-0.15666	0.551235	0.321154	-0.302899	-0.124956	-0.216757	0.0218367	0.0387324	0.0999214	-0.0374985	-0.0826847	-0.00455951	-0.00406099	0.119192	-0.0340041	0.147703	-0.076005	-0.173574	0.22515	0.544119	0.637679	0.0218367	0.596375	-0.499554	0.437444	0.655643	-0.36615	0.0849888	-0.29197	0.404991	0.109785	0.035172
		Stearidonic acid	-0.220295	0.0498178	-0.0176475	0.0314124	-0.278652	0.0882658	-0.0269599	0.141156	0.192366	-0.433535	0.636923	0.175766	0.176189	-0.286195	-0.049949	-0.496644	-0.0343571	-0.190012	-0.211646	0.0656121	0.609331	-0.223286	-0.01448	-0.27161	0.0971365	0.139843	-0.381363	-0.0755029	-0.0169872	0.013973	0.316613	0.145112	-0.0144987	0.730289	0.60178	0.199586	-0.223286	0.487619	-0.391622	0.583409	0.264586	0.207535	-0.511051	-0.166923	0.601527	-0.362982	0.138771
		Succinate	0.00120118	0.705438	0.470027	0.273585	0.597053	0.00309026	-0.153849	-0.176983	0.64997	-0.138803	-0.278233	0.0958367	-0.160307	-0.321524	0.0428507	0.625689	0.0237507	-0.0759742	-0.189344	0.686498	0.598342	0.059907	0.0424771	0.533274	0.0473101	0.759739	-0.0311951	0.584888	-0.0444592	0.0320934	0.377029	0.786778	0.0487334	-0.448864	-0.122015	-0.354187	0.059907	-0.458378	0.342646	-0.384301	-0.147002	0.170178	-0.359291	0.925087	-0.559255	-0.236482	0.674686
		Taurine	0.00909509	0.761886	0.378905	0.0602366	0.46278	-0.178446	-0.0988092	-0.142748	0.674484	-0.253528	0.100008	-0.295475	-0.115923	-0.627764	0.0543949	0.481677	0.161274	0.147183	-0.335249	0.767656	0.472677	0.0370784	0.387942	0.671489	-0.0264031	0.652542	-0.128073	0.744398	-0.0847274	0.47665	0.408446	0.758367	0.121467	-0.229073	-0.166451	-0.0976737	0.0370784	-0.322551	-0.0346333	-0.0698443	0.154416	0.0991591	-0.682988	0.763158	-0.183435	0.0174416	0.446605
		Threonate	-0.107779	0.635015	0.267638	0.192155	0.408871	-0.00808472	0.00213978	-0.260221	0.634389	-0.403222	0.276294	-0.0392022	-0.232149	-0.61217	0.0168513	0.446263	0.120533	0.0949816	-0.459998	0.662036	0.704956	-0.0916084	0.161411	0.581873	0.136502	0.793898	-0.22643	0.690285	-0.0852399	0.276079	0.453116	0.834757	-0.0579053	-0.0608805	0.218317	-0.00210218	-0.0916084	-0.127142	-0.0772706	0.140043	0.296098	0.200892	-0.681571	0.752946	-0.105486	-0.26302	0.647003
		Threonine	-0.327007	0.695753	0.542917	0.578062	0.754354	0.252298	0.010266	-0.1008	0.401001	-0.178969	-0.157394	0.0413816	-0.119036	-0.183734	0.0882334	0.745302	-0.195884	0.0848701	-0.12226	0.651999	0.638194	-0.296176	0.163068	0.630207	0.184782	0.911036	-0.307646	0.805626	0.211967	-0.0474286	0.27354	0.710784	0.0561414	-0.332808	-0.0627734	-0.341219	-0.296176	-0.514678	0.328159	-0.277488	-0.008596	0.298699	-0.396803	0.960304	-0.401416	-0.165608	0.77778
		trans-4-Hydroxy-L-proline	-0.418242	0.0707204	0.326095	0.174212	-0.0519815	-0.172322	-0.573954	0.339989	-0.438209	0.140401	-0.542846	0.44811	0.298745	0.701613	-0.38775	0.0893465	-0.750107	-0.20019	0.406135	-0.0407235	0.0143339	-0.410158	0.0144121	-0.280597	0.208956	-0.201454	-0.102374	0.100779	0.121085	-0.0855574	-0.45053	-0.160743	0.066783	0.0935098	-0.128615	-0.128727	-0.410158	-0.405545	0.325124	-0.329057	-0.760016	0.461336	0.269738	-0.0100045	-0.227981	0.173709	-0.292217
		Triacylglyceride	-0.133303	-0.58296	-0.60533	-0.514894	-0.624422	-0.574604	-0.603781	-0.401882	-0.442572	-0.568494	-0.0320539	0.190927	-0.391048	-0.116043	-0.715374	-0.155789	-0.0562317	-0.538068	-0.432516	-0.224521	-0.0769622	-0.191619	-0.451502	-0.674256	-0.445432	-0.29265	-0.170071	-0.146037	-0.408508	0.164321	-0.431996	0.164651	-0.578225	-0.192917	0.176705	0.0628185	-0.191619	-0.0044169	-0.15984	0.436873	0.0110937	0.465379	0.0764577	-0.199363	0.330689	-0.47697	-0.377488
		Tryptophan	0.237649	0.704864	0.717137	0.355941	0.501003	0.313811	0.153189	0.548305	0.723217	-0.00491894	0.243546	-0.180959	0.594403	-0.296747	0.591827	-0.195823	0.305232	-0.124153	0.156438	0.736175	0.685211	0.313113	0.492738	0.27549	0.0700245	0.440478	0.0133426	0.211446	0.441138	-0.240556	0.864297	0.306886	0.649768	0.39385	0.0770351	-0.133569	0.313113	0.241354	-0.114526	-0.407191	-0.136974	-0.211209	-0.438828	0.385166	-0.0705447	0.144835	0.570943
		Tyrosine	0.517304	0.327374	0.198282	0.0236726	0.298541	0.106192	0.207405	0.0175031	0.654725	-0.295938	0.428694	-0.204516	0.0809199	-0.650959	0.422274	-0.112682	0.69898	-0.262766	-0.394074	0.656853	0.628067	0.541333	0.190197	0.200343	-0.0412024	0.474853	0.210245	0.199034	0.194365	-0.209396	0.835295	0.582122	0.189736	0.153519	0.343501	0.0854533	0.541333	0.49015	-0.390608	-0.132571	0.247126	-0.1683	-0.368726	0.395979	-0.0541946	-0.167373	0.658783
		Urea	-0.0869396	0.600923	0.278926	-0.0616216	0.192434	-0.42883	-0.552685	-0.250322	0.612934	-0.293496	-0.312542	0.214822	-0.203231	-0.316617	-0.316469	0.456702	-0.0223836	-0.0677749	-0.17388	0.59164	0.401877	-0.0273153	-0.0443155	0.34708	-0.165908	0.398996	-0.072115	0.431329	-0.415437	0.395757	0.193816	0.737814	-0.0423667	-0.419476	-0.0838965	-0.143548	-0.0273153	-0.519946	0.362661	-0.205405	-0.318922	0.134359	-0.358335	0.700909	-0.427735	-0.194593	0.214908
		Uridine	0.240539	-0.00798676	0.310714	0.41893	0.429992	0.335771	0.0839233	0.216673	-0.0414454	-0.107762	-0.083961	0.159824	0.223227	0.164213	0.325425	0.0520748	0.270052	-0.432128	0.02934	0.424101	0.431209	0.246563	0.00927909	-0.101008	0.0898777	0.311033	0.219199	0.13939	0.598231	-0.820317	0.431753	0.257018	0.169552	0.0150125	0.340864	-0.0368358	0.246563	0.277886	-0.0176971	-0.598634	-0.278207	0.0211177	0.340067	0.340784	-0.364354	-0.0450724	0.619346
		Valine	-0.184079	0.945222	0.732615	0.362027	0.622775	0.0594694	-0.114591	0.255834	0.703296	-0.127863	-0.00916462	-0.249705	0.27634	-0.368915	0.223503	0.352918	-0.036927	0.12887	0.0702292	0.834305	0.578426	-0.116653	0.52838	0.612964	-0.0421788	0.650903	-0.30729	0.676738	0.169582	0.27094	0.510748	0.567128	0.45568	-0.0638774	-0.270849	-0.294391	-0.116653	-0.425772	0.181566	-0.298856	-0.119698	0.0380468	-0.668055	0.757826	-0.159733	0.144388	0.474583
		Glutamine+Pyroglutamate	-0.0194417	0.412756	-0.0734845	-0.325338	-0.000329643	-0.451271	-0.0962455	-0.348175	0.369018	-0.24615	0.308056	-0.370475	-0.329543	-0.649288	-0.205887	0.324667	0.106927	0.371376	-0.491698	0.350096	0.0536636	-0.04523	0.335056	0.562784	0.014839	0.254421	-0.0972502	0.586603	-0.385014	0.882902	0.0287492	0.488339	-0.142117	-0.0881581	-0.118591	0.243539	-0.04523	-0.181373	-0.307082	0.408574	0.416471	0.105522	-0.66283	0.300299	0.128812	0.115164	-0.0557694
		Choline/Creatine	-0.167535	0.451112	0.351196	0.551542	0.585381	0.619595	0.406599	-0.0388984	0.497926	-0.090428	0.140281	0.000237953	-0.0546223	-0.320203	0.36058	0.28848	-0.0424572	-0.0828445	-0.149039	0.288517	0.733588	-0.125056	-0.0601245	0.313313	0.149237	0.869506	-0.35025	0.28271	0.237005	-0.342113	0.443321	0.42794	0.0507436	-0.0744963	0.0367677	-0.539038	-0.125056	-0.111305	0.176939	0.0279386	0.354638	0.189731	-0.475063	0.614218	-0.0398123	-0.526096	0.881662
		Aspartate/Asparagine	-0.148877	-0.0469661	-0.0343607	0.15574	-0.126485	0.28456	0.0392662	-0.0319371	0.137703	-0.229383	0.24372	0.445988	-0.0298135	-0.0891771	-0.0611518	-0.248681	-0.200757	-0.425362	-0.228602	-0.125288	0.682293	-0.136725	-0.395466	-0.370395	0.224677	0.326488	-0.237452	-0.201151	-0.0259195	-0.364786	0.170121	0.184306	-0.22068	0.379187	0.47658	-0.200748	-0.136725	0.300914	-0.0842694	0.371138	0.161825	0.40922	-0.258128	0.0181513	0.231057	-0.718283	0.405341
		Glutamate/Glutamine	-0.119448	0.167765	0.484947	0.752891	0.586428	0.729656	0.306087	0.298623	0.0471531	0.17369	-0.221775	0.303441	0.270678	0.388467	0.427955	0.159072	-0.147123	-0.189703	0.340516	0.143155	0.465232	-0.0735295	-0.111766	0.0269283	0.254272	0.470949	-0.0725774	0.0159035	0.577462	-0.876719	0.30693	0.0218157	0.240279	0.00842275	0.142068	-0.399503	-0.0735295	-0.0231383	0.386486	-0.518028	-0.242851	0.0269618	0.247676	0.361304	-0.355607	-0.186192	0.701924
		Glutamate/Glutamine+Pyroglutamate	-0.0318278	0.198564	0.433134	0.714824	0.608141	0.798429	0.480865	0.266113	0.184527	0.0744643	0.0475569	0.102354	0.246965	0.105325	0.558673	0.0744127	0.0419992	-0.180795	0.168014	0.21489	0.573469	0.00572212	-0.0252362	0.0872799	0.211783	0.591766	-0.124912	0.0574472	0.607806	-0.823256	0.482799	0.103511	0.25083	0.0988907	0.190385	-0.382644	0.00572212	0.145617	0.174434	-0.340039	0.0486199	-0.0093453	0.0252202	0.370463	-0.161087	-0.255003	0.82595
		MUFA+PUFA/SFA	-0.122167	-0.0325086	0.0761268	-0.0736593	-0.202274	0.0309724	0.102499	0.53798	-0.235685	-0.0652847	0.546124	-0.534756	0.528415	-0.106737	0.175665	-0.585556	-0.0300064	0.0440246	0.122229	0.00281235	-0.0744531	-0.159634	0.589234	-0.210256	-0.0990155	-0.292988	-0.300235	0.00485751	0.354568	0.225951	0.0523931	-0.401099	0.360553	0.675628	-0.0807787	0.165726	-0.159634	0.344972	-0.57183	0.340048	0.23085	0.0200663	-0.354525	-0.49011	0.784757	0.402701	-0.360006
Table S6. Pearson correlation coefficients between metabolites. BM at day 0.
[truncated: 56 more columns]

## Sheet: Table S7. P0P0
Table S7. Pearson correlation coefficients between metabolites. PB at day 0.
			p-values →
Pearson correlation
r ↓			10Z-Heptadecaenoic acid	2-Aminobutyrate	2-Hydroxybutyrate	2-Hydroxyisobutyrate	2-Hydroxyisovalerate	2-Oxoglutarate	2-Oxoisocaproate	3-Hydroxybutyrate	3-Hydroxyisovalerate	3-Methyl-2-oxovalerate	5,8,11-Eicosatrienoic acid	Acetate	Acetoacetate	Acetone	Acetylcarnitine	Alanine	Arachidic acid	Arachidonic acid	Arginine	Asparagine	Aspartate	Behenic acid	Betaine	Carnitine	Cholesterol esters	Choline	cis-9-Palmitoleic acid	Citrate	Creatine	Creatinine	Cystine	Dimethylamine	Dimethylglycine	Docosahexaenoic acid	Docosapentaenoic acid	Docosatetraenoic acid	Docosatrienoic acid	Eicosadienoic acid	Eicosapentaenoic acid	Ethanol	Formate	Free cholesterol	Fructose	Fumarate	gamma-Linolenic acid	Glucose	Glutamate
		10Z-Heptadecaenoic acid	0	0.882046	0.713285	0.883642	0.876202	0.783573	0.594355	0.843991	0.823334	0.670028	0.212582	0.975709	0.879729	0.456668	0.702376	0.466987	0.189159	0.122604	0.792919	0.451185	0.956527	0.886977	0.972141	0.190803	0.017371	0.777327	0.659133	0.804221	0.470278	0.997324	0.821964	0.709293	0.977565	0.274435	0.13417	0.054678	0.490548	0.234789	0.86988	0.61085	0.627609	0.130417	0.906648	0.321707	0.809381	0.353398	0.754391
		2-Aminobutyrate	0.0540795	0	0.00727422	0.874111	0.280704	0.967511	0.271898	0.0300447	0.407502	0.208357	0.48217	0.971406	0.0180997	0.463423	0.324056	0.496275	0.433134	0.412362	0.820966	0.147843	0.680019	0.094244	0.210236	0.425021	0.855054	0.316677	0.182576	0.677302	0.21463	0.713825	0.527254	0.775046	0.0814642	0.798317	0.96879	0.724673	0.792036	0.636082	0.230431	0.50272	0.0347975	0.398924	0.931137	0.109003	0.137207	0.241831	0.941293
		2-Hydroxybutyrate	-0.13342	0.783968	0	0.920084	0.00909068	0.953156	0.0428523	0.0067566	0.444115	0.00647	0.519696	0.916605	0.000920536	0.54542	0.0377477	0.551646	0.890097	0.629708	0.436762	0.477314	0.402329	0.454654	0.00504892	0.751588	0.444341	0.689044	0.412332	0.132492	0.00385422	0.190559	0.200543	0.19845	0.00176334	0.615824	0.936667	0.89442	0.610223	0.982905	0.331139	0.236471	0.142866	0.4126	0.54629	0.0526982	0.391514	0.00950468	0.499669
		2-Hydroxyisobutyrate	-0.0533439	0.0577414	-0.0365818	0	0.742271	0.0214867	0.201612	0.528303	0.854604	0.87559	0.320146	0.640836	0.597639	0.384394	0.618187	0.117672	0.925902	0.176236	0.961758	0.530458	0.627434	0.191097	0.426389	0.507136	0.801982	0.0717232	0.219602	0.881667	0.694567	0.551567	0.446229	0.308339	0.620487	0.415453	0.323314	0.596904	0.250517	0.345833	0.0333382	0.282906	0.554772	0.771811	0.798923	0.915622	0.912381	0.708063	0.00742281
		2-Hydroxyisovalerate	0.0567761	0.37857	0.770588	0.119511	0	0.340359	0.000749727	0.0246789	0.631204	0.00010277	0.306989	0.761487	0.0182891	0.410799	0.00253201	0.775784	0.205622	0.653587	0.219891	0.944735	0.424459	0.353853	0.00417683	0.753396	0.793909	0.56917	0.348128	0.0477555	0.000917145	0.0995955	0.143362	0.03411	0.00136902	0.90149	0.49441	0.482241	0.327517	0.874364	0.940508	0.265505	0.810989	0.313946	0.608922	0.284542	0.827343	0.0520314	0.930885
		2-Oxoglutarate	-0.0999301	0.0148555	0.0214244	0.70976	0.33741	0	0.204719	0.901145	0.231273	0.678269	0.406561	0.114128	0.932244	0.0915457	0.747938	0.796055	0.611947	0.115789	0.341143	0.516049	0.974757	0.0823796	0.799521	0.765673	0.885276	0.0373856	0.0214855	0.774048	0.509858	0.617785	0.615527	0.933451	0.610645	0.236377	0.295033	0.43602	0.282141	0.0800769	0.0134799	0.105681	0.166908	0.632025	0.898454	0.994999	0.719626	0.74561	0.0203286
		2-Oxoisocaproate	0.192404	0.385028	0.647753	0.441381	0.881345	0.438672	0	0.131789	0.938911	0.00536421	0.391357	0.800012	0.142783	0.402032	0.0529606	0.654033	0.333335	0.721295	0.673416	0.99851	0.860384	0.373448	0.109231	0.779668	0.626638	0.286604	0.310323	0.199109	0.0162127	0.0430524	0.491929	0.397202	0.0633299	0.861015	0.571826	0.368911	0.495935	0.996413	0.729662	0.249738	0.814995	0.489045	0.702301	0.723673	0.855013	0.0767361	0.382288
		3-Hydroxybutyrate	0.0716854	0.681348	0.788211	-0.226968	0.698382	0.0452836	0.510316	0	0.316794	0.0604923	0.424437	0.873489	3.77696e-06	0.972295	0.000455702	0.0651646	0.822091	0.413213	0.543819	0.525557	0.883013	0.525912	0.0503824	0.0703247	0.841456	0.271999	0.643634	0.649298	0.0121249	0.132295	0.526943	0.084412	0.000252424	0.66413	0.769453	0.62175	0.517739	0.953155	0.443257	0.210932	0.380415	0.29827	0.372897	0.114673	0.481546	0.35805	0.821842
		3-Hydroxyisovalerate	0.0812967	0.295284	0.273722	-0.0667637	0.173743	0.416428	0.027948	0.353177	0	0.606156	0.281958	0.0742699	0.315797	0.0491754	0.522861	0.021048	0.608081	0.24521	0.0356886	0.0133161	0.568991	0.542494	0.726854	0.133772	0.312865	0.675002	0.0619647	0.556599	0.794275	0.752724	0.236923	0.672513	0.174945	0.0450815	0.138097	0.149548	0.104233	0.0524089	0.389707	0.154524	0.269467	0.222872	0.562349	0.638574	0.209457	0.508084	0.845366
		3-Methyl-2-oxovalerate	0.154478	0.43553	0.79066	-0.0570584	0.92886	0.150435	0.800905	0.611151	0.186384	0	0.124349	0.759508	0.0440668	0.230007	0.0242876	0.826354	0.139883	0.362257	0.275608	0.95201	0.137524	0.703734	0.000734924	0.944609	0.762713	0.846741	0.291543	0.00883971	0.0224864	0.298216	0.0266172	0.0495539	0.00472778	0.714297	0.271055	0.322683	0.176424	0.780588	0.452259	0.172159	0.520329	0.391388	0.26553	0.422038	0.727704	0.0437753	0.466699
		5,8,11-Eicosatrienoic acid	-0.431921	-0.252152	-0.231595	0.350898	-0.359916	0.29585	-0.305082	-0.285203	0.377659	-0.518875	0	0.614049	0.526785	0.984895	0.395118	0.767993	0.561226	8.71012e-05	0.279347	0.21165	0.32522	0.987513	0.135214	0.906292	0.858664	0.578621	0.905	0.338573	0.784336	0.533705	0.292138	0.219657	0.468991	0.00250456	1.68798e-05	0.00011983	1.42288e-05	0.0019212	0.0222882	0.0431075	0.112262	0.841187	0.888099	0.957339	0.737249	0.584634	0.311828
		Acetate	-0.011106	0.0130739	0.0381791	-0.168928	-0.110369	-0.531169	0.0922031	0.0580286	-0.58724	-0.111308	-0.182381	0	0.936513	0.0129001	0.963225	0.503542	0.164048	0.330823	0.0301506	0.18359	0.0663455	0.31338	0.650826	0.770626	0.140606	0.964325	0.0207659	0.164345	0.926574	0.210091	0.124473	0.291991	0.57481	0.171823	0.580946	0.384701	0.450096	0.201521	0.337353	0.0153257	0.240759	0.125255	0.218908	0.46061	0.110282	0.590093	0.921243
		Acetoacetate	-0.0551483	0.723189	0.874843	-0.190724	0.722394	0.0310039	0.498197	0.969234	0.353857	0.64494	-0.227782	-0.029047	0	0.904222	0.00160122	0.10841	0.925171	0.53148	0.389368	0.440358	0.79143	0.544851	0.0160255	0.217546	0.976138	0.376522	0.567337	0.399793	0.00346694	0.193645	0.411001	0.0544967	5.86329e-05	0.47533	0.894014	0.818776	0.588925	0.952637	0.412721	0.307556	0.301638	0.223299	0.671854	0.0254635	0.305486	0.155485	0.602472
		Acetone	-0.266519	-0.262679	-0.217857	-0.309368	-0.293306	-0.561032	-0.298582	0.012667	-0.633646	-0.417455	0.00690529	0.747722	-0.0438683	0	0.90697	0.847483	0.0937941	0.62507	0.138669	0.101484	0.0398692	0.714496	0.483157	0.929222	0.397905	0.958825	0.000241331	0.0542116	0.977422	0.54846	0.0413281	0.710631	0.472834	0.524197	0.814676	0.779811	0.584463	0.421629	0.508989	0.16532	0.51729	0.174284	0.0400813	0.884404	0.149418	0.970457	0.808255
		Acetylcarnitine	0.138694	0.348255	0.6602	-0.18029	0.83687	0.116809	0.625772	0.895701	0.22989	0.69972	-0.302782	0.0168161	0.855381	0.0426051	0	0.133563	0.542414	0.496943	0.27673	0.946226	0.912302	0.694635	0.0288128	0.159021	0.698281	0.442075	0.890035	0.394837	0.00350298	0.0565362	0.522925	0.0126565	0.000410437	0.752688	0.552138	0.493648	0.380564	0.925936	0.79854	0.180677	0.918878	0.249155	0.50333	0.250276	0.900428	0.32767	0.841772
		Alanine	-0.260664	-0.244348	-0.214571	0.526831	-0.103604	0.0940596	0.16237	-0.602677	-0.711412	-0.0798892	-0.107287	0.240365	-0.538349	0.070065	-0.50832	0	0.943961	0.945059	0.194237	0.121958	0.814716	0.287127	0.614841	0.00973809	0.0919505	0.893567	0.828619	0.90723	0.73327	0.637089	0.763887	0.235408	0.117791	0.258388	0.645845	0.663272	0.587364	0.500936	0.888922	0.850608	0.548001	0.184106	0.457785	0.52025	0.38316	0.336873	0.601763
		Arachidic acid	0.452489	-0.280099	0.0503691	0.0339122	0.43789	0.183445	0.342049	-0.0818765	0.185406	0.501336	-0.209543	-0.476279	-0.0342479	-0.557862	0.219448	-0.0256349	0	0.832367	0.0897658	0.819255	0.0727172	0.117301	0.177717	0.702729	0.210103	0.243151	0.393811	0.00640406	0.696717	0.953805	0.208063	0.0855392	0.493955	0.940375	0.352591	0.523648	0.636037	0.939464	0.571106	0.724579	0.157844	0.0715073	0.0480958	0.979777	0.583389	0.652381	0.561708
		Arachidonic acid	-0.520928	-0.292371	-0.174493	0.464481	-0.162591	0.529126	-0.129561	-0.291863	0.405333	-0.323252	0.931804	-0.34372	-0.225268	-0.176822	-0.243981	0.0251319	-0.0770885	0	0.133321	0.373558	0.62234	0.529534	0.26864	0.624536	0.648623	0.525079	0.699009	0.676708	0.989058	0.544315	0.740643	0.339849	0.647394	0.00392878	0.000171424	0.000129681	0.000661005	5.14758e-05	0.00733996	0.0302153	0.0778092	0.715738	0.602902	0.8865	0.645283	0.749353	0.257052
		Arginine	-0.0955327	-0.0824012	0.277984	-0.0174872	0.425774	0.336895	0.152815	0.218704	0.665543	0.382294	0.379558	-0.681034	0.306302	-0.502663	0.38147	-0.447909	0.563576	0.508591	0	0.230422	0.249268	0.440494	0.245067	0.967387	0.421853	0.629707	0.348984	0.0895384	0.301073	0.579328	0.157946	0.114835	0.131961	0.0294272	0.269933	0.131643	0.272824	0.0231347	0.277033	0.275741	0.115819	0.189729	0.154606	0.476349	0.677398	0.729506	0.589319
		Asparagine	-0.269653	-0.492811	-0.254862	-0.225814	0.0252802	-0.233564	-0.000681077	-0.228441	-0.745528	0.021949	-0.432714	0.457595	-0.275895	0.547373	-0.0245971	0.521692	-0.0831999	-0.316113	-0.417118	0	0.837762	0.27869	0.934038	0.298357	0.142765	0.561046	0.104632	0.830221	0.984256	0.87002	0.985546	0.899623	0.510563	0.0400122	0.136516	0.250292	0.0501313	0.2289	0.444302	0.151926	0.616112	0.0475168	0.589209	0.427715	0.10826	0.745495	0.609708
		Aspartate	0.019881	-0.149579	-0.298402	0.175634	-0.28519	-0.011541	-0.064087	0.0536339	-0.205492	-0.503921	0.347472	0.600598	-0.0962327	0.654897	0.040155	-0.0853196	-0.589782	0.178196	-0.40217	0.0745796	0	0.760089	0.0519066	0.197436	0.874193	0.120007	0.137789	0.00090413	0.840573	0.122064	0.00301627	0.166347	0.442605	0.828916	0.394477	0.778145	0.397968	0.740581	0.366884	0.641103	0.673759	0.363293	0.00588326	0.316186	0.104973	0.301752	0.0660774
		Behenic acid	-0.0518065	-0.557234	-0.267668	0.450733	0.328633	0.574497	0.316182	-0.22825	-0.219406	0.138036	-0.00570865	-0.355511	-0.218158	-0.132836	0.142451	0.373928	0.527282	0.226309	0.275816	0.380037	-0.111032	0	0.864809	0.397791	0.796131	0.650454	0.718458	0.436412	0.543454	0.900675	0.864715	0.354526	0.965058	0.965418	0.705703	0.815964	0.759923	0.585707	0.0903368	0.487622	0.107947	0.725696	0.788566	0.865115	0.657361	0.944769	0.385851
		Betaine	-0.0127377	0.43392	0.8041	-0.284053	0.81375	-0.0924334	0.537303	0.631092	0.12689	0.881958	-0.506476	-0.163959	0.732297	-0.251603	0.685062	-0.181981	0.463081	-0.387446	0.405446	0.0301815	-0.627926	0.06204	0	0.867556	0.848744	0.5456	0.548756	0.00403313	0.0155603	0.651908	0.0381536	0.00386133	0.00304202	0.878768	0.242014	0.407323	0.124162	0.597515	0.197635	0.244548	0.33619	0.231309	0.266897	0.0577009	0.304587	0.0185989	0.0893612
		Carnitine	-0.450999	-0.284859	-0.115072	0.238403	-0.114211	-0.108385	-0.101771	-0.593768	-0.508085	-0.0253377	0.042917	-0.106041	-0.427733	-0.0323897	-0.481298	0.766278	0.138523	0.177091	0.0149121	0.365945	-0.44506	0.301154	0.0607697	0	0.201822	0.18757	0.76326	0.346026	0.809704	0.296319	0.644113	0.763472	0.274364	0.784152	0.93921	0.70199	0.798369	0.922701	0.833701	0.801058	0.60895	0.38213	0.0769185	0.953224	0.63298	0.196409	0.399825
		Cholesterol esters	0.726302	-0.0665552	-0.273591	-0.0912791	-0.0950674	0.0525905	-0.176034	0.0728626	0.355864	-0.109788	-0.0648832	-0.50055	0.0109095	-0.301085	0.14068	-0.560457	0.434034	-0.165053	0.286729	-0.498217	-0.0577035	0.094024	-0.0694798	-0.441197	0	0.934141	0.495371	0.877637	0.476235	0.522333	0.813781	0.317336	0.865982	0.746944	0.638156	0.575169	0.851042	0.92099	0.626824	0.363307	0.203344	0.0152196	0.782903	0.962964	0.305449	0.108111	0.900137
		Choline	-0.102875	0.353256	0.145172	0.591427	0.205399	0.661125	0.374304	0.384953	0.152037	-0.0704094	0.200498	0.0163128	0.314259	0.0188296	0.274901	-0.0487711	-0.40695	0.228698	-0.174494	-0.209637	0.524018	0.164144	-0.217762	-0.453937	-0.0301344	0	0.339347	0.222656	0.323978	0.27467	0.340626	0.63893	0.564168	0.407762	0.380549	0.805887	0.470218	0.484474	0.187437	0.647466	0.911587	0.812681	0.0738449	0.611318	0.770978	0.768585	0.00411236
		cis-9-Palmitoleic acid	-0.159847	-0.458535	-0.292389	-0.426014	-0.332336	-0.709764	-0.357612	-0.167534	-0.608436	-0.370769	0.043511	0.712488	-0.206354	0.911461	-0.0503974	0.0788338	-0.30358	-0.140327	-0.33178	0.543224	0.503629	-0.130926	-0.216094	0.109529	-0.244845	-0.338075	0	0.20003	0.756317	0.588769	0.0974398	0.762984	0.33511	0.48774	0.767001	0.864194	0.646147	0.489655	0.502536	0.160401	0.814833	0.190304	0.294285	0.550911	0.0655906	0.987409	0.424157
		Citrate	-0.0902301	-0.150909	-0.509523	0.0542545	-0.636703	-0.104424	-0.44358	-0.164718	-0.211967	-0.772317	0.338585	0.475985	-0.299938	0.623252	-0.302954	-0.0424858	-0.791234	0.1512	-0.563904	0.0780876	0.875427	-0.278187	-0.815475	-0.333703	-0.0561137	0.423478	0.442769	0	0.230678	0.819555	0.00951597	0.0412724	0.121132	0.995941	0.377973	0.658	0.384831	0.938774	0.656652	0.946564	0.968188	0.166021	0.00573402	0.281833	0.263465	0.0781392	0.155651
		Creatine	-0.258808	0.430187	0.817686	0.142484	0.874963	0.236922	0.731443	0.751946	0.0948958	0.706078	-0.0995705	0.033604	0.822737	0.0103226	0.822251	-0.123814	0.141439	0.00500211	0.364038	-0.00719758	-0.073273	0.218897	0.734452	-0.0876628	-0.255465	0.348308	-0.112823	-0.416911	0	0.0461845	0.544506	0.0707033	0.00269463	0.425291	0.978996	0.978778	0.650324	0.650818	0.990059	0.337291	0.617848	0.402694	0.982617	0.0480503	0.76297	0.0158457	0.951845
		Creatinine	-0.00122324	-0.133159	-0.45122	-0.214613	-0.549901	-0.180493	-0.647286	-0.509745	-0.114531	-0.366044	-0.22408	-0.434044	-0.44844	-0.216251	-0.618671	0.170798	0.0211271	-0.218441	-0.200132	0.059631	-0.521567	-0.0454998	-0.163423	0.367381	0.230174	-0.382983	-0.195268	-0.0830598	-0.640157	0	0.511965	0.87582	0.190925	0.43848	0.45714	0.737956	0.586887	0.333901	0.37826	0.247766	0.652902	0.976774	0.549536	0.944928	0.209632	0.342845	0.30733
		Cystine	-0.0819359	0.227531	0.442319	-0.272502	0.497575	0.181633	0.246742	0.227697	0.411887	0.691961	-0.370346	-0.518729	0.293185	-0.65136	0.229855	-0.109231	0.435783	-0.120289	0.482383	0.00660765	-0.829154	0.0620831	0.65917	0.167295	-0.0857566	-0.337235	-0.552824	-0.767734	0.21834	0.235777	0	0.167611	0.127565	0.853355	0.536283	0.887091	0.39588	0.874791	0.40161	0.988189	0.722977	0.797487	0.0692457	0.626335	0.394587	0.444807	0.165621
		Dimethylamine	-0.135347	-0.103952	-0.444163	0.358982	-0.669781	0.0304504	-0.301513	-0.571431	-0.153258	-0.63284	0.425969	0.37045	-0.622684	0.1347	-0.74903	0.413099	-0.569751	0.337745	-0.530297	-0.0459838	0.474015	-0.3282	-0.817597	0.109428	-0.352807	0.169879	0.109659	0.651494	-0.593131	0.0569524	-0.472778	0	0.0142601	0.93014	0.213183	0.397731	0.168113	0.755761	0.534318	0.589444	0.941476	0.0727002	0.728068	0.0989765	0.329543	0.360614	0.15527
		Dimethylglycine	0.0102569	0.575893	0.851677	-0.17913	0.861191	0.184105	0.605955	0.910432	0.465707	0.807503	-0.259534	-0.202471	0.938353	-0.257371	0.898481	-0.526686	0.245625	-0.165663	0.510122	-0.236539	-0.274594	-0.0159775	0.828769	-0.383208	0.0614976	0.208006	-0.340872	-0.522674	0.834168	-0.450889	0.515137	-0.740721	0	0.488707	0.793493	0.808061	0.54951	0.734454	0.627883	0.418037	0.66061	0.16815	0.897552	0.0714352	0.343282	0.16747	0.5672
		Docosahexaenoic acid	-0.383156	0.0929981	0.181483	0.290527	0.0451247	0.412323	-0.063795	0.157381	0.64263	-0.132931	0.837338	-0.468694	0.255972	-0.229171	0.114548	-0.395162	-0.0272773	0.816756	0.683197	-0.654547	0.0786955	0.0158129	-0.0555918	-0.0996573	0.117283	0.295127	-0.249058	0.00185546	0.2847	-0.276985	-0.0673422	-0.0319688	0.248523	0	0.00106205	0.00136466	0.00257648	0.000869011	0.0678012	0.0533807	0.211072	0.369275	0.733615	0.258746	0.538153	0.966948	0.562948
		Docosapentaenoic acid	-0.50764	-0.0142704	-0.0289766	0.348755	-0.245374	0.368291	-0.204019	-0.106596	0.50329	-0.385652	0.955074	-0.199297	-0.0485649	-0.0853384	-0.214312	-0.166433	-0.329447	0.918904	0.386484	-0.505032	0.303173	-0.137083	-0.407846	-0.0278111	-0.170265	0.31175	-0.107756	0.313353	0.00960266	-0.26625	-0.222706	0.431412	-0.0952632	0.870093	0	1.76316e-05	2.82092e-05	0.000791806	0.0582851	0.068867	0.28838	0.757251	0.913196	0.862625	0.886299	0.737982	0.299045
		Docosatetraenoic acid	-0.622323	-0.127938	-0.048378	0.1911	-0.252112	0.278416	-0.319036	-0.178493	0.491021	-0.349181	0.92601	-0.309178	-0.0834235	-0.101703	-0.245795	-0.157804	-0.229467	0.9245	0.510481	-0.401376	0.102489	-0.0847364	-0.295392	0.138881	-0.202284	0.0894496	-0.0623242	0.160407	-0.00970237	-0.121572	-0.0517542	0.301191	-0.088432	0.861307	0.954575	0	0.000855925	0.000605093	0.119959	0.0531799	0.282065	0.682237	0.595406	0.755679	0.925333	0.840166	0.727171
		Docosatrienoic acid	-0.247505	-0.0959475	-0.184319	0.401202	-0.34593	0.377526	-0.244535	-0.232651	0.543746	-0.464303	0.956977	-0.270278	-0.195188	-0.197483	-0.311741	-0.19599	-0.171324	0.88516	0.384343	-0.63162	0.301047	-0.111111	-0.519094	-0.0929737	0.0684145	0.258843	-0.166284	0.309097	-0.164208	-0.196235	-0.302318	0.472287	-0.215697	0.836119	0.948822	0.87719	0	0.0024981	0.0213775	0.0247573	0.115324	0.897029	0.805748	0.865115	0.998512	0.435884	0.205031
		Eicosadienoic acid	-0.413595	-0.171301	0.00781518	0.333828	0.0576245	0.578029	0.00163967	-0.0214245	0.626896	-0.101337	0.848301	-0.441461	0.0216618	-0.286861	0.0338968	-0.24179	0.0276948	0.940363	0.703751	-0.418355	0.120318	0.196843	-0.190787	-0.035381	-0.0361661	0.25087	-0.247999	0.028011	0.163963	-0.341673	0.0574274	0.113087	0.123248	0.876704	0.87965	0.887761	0.837449	0	0.0134964	0.0630676	0.0558553	0.966713	0.637155	0.977084	0.766958	0.748718	0.344593
		Eicosapentaenoic acid	-0.0596955	-0.417111	-0.343509	0.671902	-0.0272165	0.744677	0.125543	-0.274217	0.306094	-0.269038	0.706799	-0.339389	-0.292157	-0.237394	-0.0928934	0.0509101	0.204393	0.783445	0.381248	-0.273613	0.320316	0.562756	-0.444884	-0.0764679	0.175941	0.454059	-0.240914	0.161074	0.00454477	-0.313174	-0.298838	0.223753	-0.175409	0.598069	0.615305	0.524075	0.710168	0.744592	0	0.0408176	0.00295277	0.680136	0.991444	0.57363	0.689961	0.406305	0.0165273
		Ethanol	-0.184001	-0.240814	-0.412248	0.376972	-0.389788	0.54186	-0.401805	-0.433326	0.485869	-0.468372	0.647158	-0.735555	-0.359523	-0.475023	-0.460303	-0.0686156	0.127982	0.680842	0.382196	-0.488546	-0.168795	0.249124	-0.405852	0.0917125	0.322584	0.165628	-0.47991	0.0244427	-0.33943	0.403337	-0.00539958	0.194921	-0.28899	0.624922	0.59624	0.625328	0.698116	0.606429	0.652588	0	0.0779087	0.471718	0.510644	0.8054	0.235003	0.21563	0.396173
		Formate	0.175546	-0.667919	-0.498108	0.212927	-0.0870618	0.473465	-0.0851894	-0.311834	0.386831	-0.231253	0.533486	-0.408838	-0.363643	-0.232894	-0.0371353	-0.216493	0.482487	0.581573	0.529089	-0.181338	0.152646	0.53894	-0.340158	-0.184965	0.439868	0.0404837	-0.0852651	0.0145458	-0.180461	-0.16293	-0.128752	-0.0267729	-0.159118	0.433206	0.373029	0.377582	0.529696	0.62	0.830112	0.581416	0	0.513753	0.809361	0.333097	0.676954	0.146236	0.289167
		Free cholesterol	0.511871	0.300466	0.292229	0.105481	0.355123	0.173331	0.248336	0.366006	0.423301	0.305063	-0.0729878	-0.517816	0.422948	-0.466337	0.402257	-0.457118	0.591787	-0.132236	0.451971	-0.637223	-0.322593	0.127446	0.416399	-0.310769	0.736058	0.0862707	-0.45145	-0.474334	0.298182	-0.010619	0.0933874	-0.58981	0.472252	0.318805	-0.112379	-0.148494	0.0471773	0.0152204	0.149522	0.257999	0.234807	0	0.575493	0.126458	0.0301758	0.812281	0.930548
		Fructose	0.0427533	0.0315114	-0.217397	-0.0927137	-0.184979	-0.0465217	-0.13873	0.316527	-0.208956	-0.389769	-0.0512893	0.426594	0.153581	0.654378	0.24048	-0.265882	-0.635965	-0.18804	-0.485785	0.195042	0.795925	-0.0975793	-0.388746	-0.582983	0.100246	0.587932	0.368821	0.797324	-0.00794684	-0.215683	-0.595595	0.126307	-0.0469366	-0.123649	-0.0397445	-0.191866	-0.0895149	-0.170765	-0.00391123	-0.236495	-0.0878234	-0.202117	0	0.80407	0.522312	0.203152	0.254131
		Fumarate	0.349841	-0.537594	-0.626306	0.0386303	-0.37579	-0.00228603	-0.128418	-0.530496	-0.170056	-0.286619	0.0195095	0.264275	-0.695743	0.0529925	-0.401388	0.231296	-0.00924577	0.0520264	-0.255401	0.283273	0.353592	0.0618984	-0.616422	-0.0213933	0.0169355	-0.183764	0.214958	0.37775	-0.636063	-0.0251918	-0.176186	0.550736	-0.591907	-0.39489	-0.0630502	-0.113126	0.0618984	-0.0104769	0.203082	-0.0896779	0.342207	-0.516417	0.0903006	0	0.0218719	0.0996371	0.384992
		gamma-Linolenic acid	0.0878142	0.504269	0.304985	-0.0401188	0.0794279	0.130364	-0.0665738	0.252499	0.434587	0.126482	-0.121911	-0.535972	0.36096	-0.491158	0.0456135	-0.310131	0.198036	-0.166713	0.150862	-0.538541	-0.54278	-0.160723	0.361585	-0.172853	0.360986	0.105874	-0.601924	-0.39132	0.109666	0.434437	0.303106	-0.344574	0.335494	0.221711	-0.0521191	-0.0341734	-0.000680085	-0.107777	-0.144726	0.413423	-0.15108	0.680959	-0.230185	-0.708327	0	0.820444	0.601906
		Glucose	-0.328926	0.40799	0.767808	0.135942	0.627669	-0.117918	0.583273	0.325937	-0.237887	0.645611	-0.197395	0.194588	0.484886	-0.0135079	0.345827	0.339706	0.163188	-0.116135	0.125618	0.117973	-0.363563	0.0252644	0.721106	0.445972	-0.53873	-0.107007	0.00575614	-0.581053	0.733125	-0.33578	0.273322	-0.324299	0.472915	0.0151132	-0.12156	-0.0734623	-0.278495	-0.116438	-0.296004	-0.429343	-0.494509	0.086458	-0.440035	-0.549845	0.0826451	0	0.3612
		Glutamate	0.113738	-0.0268567	-0.242484	0.78279	-0.0316271	0.714175	0.310671	-0.0819929	0.0710472	-0.260826	0.356577	0.0360502	-0.188259	-0.0883411	-0.0727161	0.18862	-0.209291	0.39618	-0.194985	-0.18458	0.601068	0.308467	-0.564159	-0.299919	0.0457471	0.814519	-0.285368	0.484715	-0.0220242	-0.35968	-0.474728	0.485105	-0.206425	0.208643	0.365461	0.126738	0.438402	0.334638	0.730022	0.302139	0.372466	-0.0317817	0.398415	0.308998	-0.188547	-0.323925	0
		Glutamine	-0.00777718	0.375934	0.376388	0.101697	0.225941	-0.00086648	0.212818	-0.126681	0.0151527	0.47861	-0.362105	-0.349393	0.0176622	-0.635016	-0.216646	0.384449	0.33793	-0.206081	0.103761	-0.105751	-0.847582	-0.0745538	0.472892	0.571314	-0.172962	-0.391718	-0.526702	-0.715432	0.0229616	0.435316	0.676368	-0.107685	0.112341	-0.200159	-0.264264	-0.156057	-0.270748	-0.229637	-0.38602	0.0118652	-0.4368	0.123574	-0.780779	-0.211216	0.38375	0.499578	-0.395382
		Glycero-3-phosphocholine	0.328553	0.420048	0.264409	-0.628768	0.108514	-0.225768	-0.172875	0.445747	0.433618	0.272181	-0.494324	-0.35143	0.439062	-0.307906	0.27243	-0.63077	0.170799	-0.544227	0.118493	-0.274641	-0.495793	-0.367977	0.457394	-0.430941	0.468009	-0.199768	-0.338918	-0.326609	-0.0273563	0.426088	0.505527	-0.522648	0.452938	-0.149714	-0.400942	-0.327237	-0.367977	-0.346822	-0.546024	-0.0233799	-0.242797	0.466051	-0.0242062	-0.379673	0.698699	-0.151842	-0.513746
		Glycerol	0.11142	0.548073	0.803939	-0.179437	0.835646	0.0618014	0.654516	0.959434	0.268951	0.737156	-0.317599	0.0848406	0.937999	0.00511282	0.967638	-0.503314	0.123047	-0.287686	0.30404	-0.123727	0.00560011	-0.0492555	0.730446	-0.496437	0.046977	0.295657	-0.109701	-0.313691	0.849774	-0.622174	0.252905	-0.670016	0.938871	0.117245	-0.182608	-0.23631	-0.295939	-0.0169794	-0.204141	-0.503843	-0.207812	0.40137	0.195169	-0.490069	0.150195	0.450828	-0.10222
		Glycine	-0.554627	-0.0715275	0.0744109	0.714983	0.245701	0.511195	0.391671	-0.120354	-0.412415	0.0200151	0.184217	0.0671155	-0.0435597	0.127706	-0.0191194	0.681084	-0.142202	0.348604	-0.132037	0.338422	0.136793	0.585479	-0.029214	0.45561	-0.542807	0.51309	-0.060674	0.0260015	0.422369	-0.216897	-0.184733	0.13047	-0.0633903	0.13049	0.188114	0.143677	0.0533031	0.187646	0.400459	0.102866	-0.0394737	-0.226245	0.0424713	-0.213052	-0.154282	0.427006	0.468898
		Glycylproline	-0.321719	-0.0492138	-0.263782	0.60599	-0.374659	0.0606711	-0.190224	-0.428118	-0.495561	-0.500872	0.337108	0.0142189	-0.330499	0.234727	-0.465585	0.573333	-0.352578	0.291272	-0.283032	-0.00643822	0.21922	0.165471	-0.41704	0.558774	-0.144582	0.234539	0.12129	0.328443	-0.123544	0.203632	-0.537446	0.396136	-0.509166	0.175034	0.265911	0.219398	0.254914	0.0341523	0.219509	0.275755	-0.160775	-0.122956	0.0858918	-0.121248	-0.0827162	0.109543	0.302224
		Histidine	-0.15405	-0.0736029	-0.223696	0.240035	-0.351509	-0.0711084	-0.0414961	-0.589337	-0.40397	-0.172439	-0.0693665	0.37577	-0.594322	-0.0237137	-0.687476	0.746446	-0.281031	-0.00413384	-0.559807	0.33099	-0.012507	-0.173697	-0.375432	0.481999	-0.60927	-0.16368	0.0312821	0.160394	-0.452229	0.210211	0.00351045	0.751306	-0.603238	-0.457986	-0.0339731	-0.0567769	-0.0485764	-0.221109	-0.143937	-0.121503	-0.31987	-0.694062	-0.245706	0.527284	-0.353211	0.0680203	0.130717
		Hypoxanthine	-0.0900705	-0.26006	-0.304522	-0.317043	-0.211732	-0.22327	-0.236023	0.193674	-0.30671	-0.38866	-0.0188615	0.555515	0.0346735	0.822645	0.222109	-0.228065	-0.551426	-0.143329	-0.411433	0.453738	0.774403	-0.0387337	-0.352271	-0.45706	-0.0619351	0.308199	0.649479	0.744009	-0.0315033	-0.268379	-0.543967	0.0836084	-0.11054	-0.187846	-0.0600474	-0.130084	-0.143017	-0.136082	-0.0424329	-0.343375	0.0152825	-0.403377	0.903276	0.21246	-0.455387	-0.395876	0.184164
		Isobutyrate	-0.445991	0.360828	0.622645	0.0713511	0.332509	-0.0525216	0.30002	0.0365936	0.0960711	0.489195	0.0533782	-0.0191863	0.211116	-0.330968	-0.0544793	0.312338	0.111316	0.165866	0.249234	-0.0789922	-0.556549	-0.212468	0.504969	0.532583	-0.620667	-0.311061	-0.21112	-0.587119	0.357829	-0.0858665	0.52235	0.0030614	0.261732	0.152948	0.179252	0.277508	0.0424936	0.14545	-0.239967	-0.106392	-0.388894	-0.118231	-0.741641	-0.323525	0.126861	0.779524	-0.38261
		Isoleucine	0.115393	0.655419	0.730122	-0.0529705	0.468582	-0.219871	0.521234	0.312063	-0.00957249	0.698696	-0.48159	0.193443	0.382298	-0.333035	0.165895	0.185574	0.126525	-0.422358	-0.0711493	-0.0870944	-0.474957	-0.40414	0.607379	0.18461	-0.353323	-0.243009	-0.265012	-0.546244	0.322829	-0.11449	0.499723	-0.0896135	0.392989	-0.305456	-0.319556	-0.322058	-0.378864	-0.359479	-0.577758	-0.523079	-0.657727	0.0438695	-0.495295	-0.18634	0.161449	0.692632	-0.348707
		Isopropanol	-0.288964	-0.695656	-0.833221	0.19644	-0.671662	0.134695	-0.630979	-0.660834	-0.276863	-0.830903	0.455825	-0.131172	-0.662793	0.329656	-0.557121	0.25176	-0.190403	0.410442	-0.172883	0.233178	0.308672	0.403297	-0.695676	0.227181	0.0955588	0.104123	0.27803	0.504019	-0.495815	0.388914	-0.515562	0.328554	-0.703405	0.145254	0.273202	0.309035	0.324012	0.19374	0.476779	0.584741	0.453726	-0.2291	0.276745	0.184625	-0.121673	-0.53567	0.284938
		Lactate	-0.149118	-0.158286	0.204245	0.431808	0.508755	0.157682	0.675384	-0.0336488	-0.60732	0.41164	-0.227659	0.404466	-0.0156021	0.196879	0.214665	0.693697	0.187072	-0.0609652	-0.155941	0.583639	0.0778858	0.538633	0.244689	0.431484	-0.536353	0.103358	0.200909	-0.220581	0.480566	-0.46733	-0.0540207	-0.0521182	0.0534387	-0.308611	-0.265587	-0.292414	-0.353351	-0.143569	0.104265	-0.470519	-0.105425	-0.252836	-0.109808	0.0948173	-0.491102	0.612822	0.199132
		Lauric acid	0.324724	0.169279	-0.19121	-0.0998043	-0.224798	-0.143835	-0.0192737	0.114566	-0.321024	-0.235402	-0.447101	0.561846	-0.0489258	0.378722	-0.0419212	0.0332354	-0.451621	-0.573854	-0.846394	0.258218	0.477782	-0.252423	-0.308915	-0.507101	-0.00932988	0.39041	0.150443	0.55835	-0.238121	0.0351428	-0.39303	0.306071	-0.200583	-0.605875	-0.418769	-0.59198	-0.384346	-0.620499	-0.274936	-0.35939	-0.321912	-0.206108	0.684622	0.223633	0.000189668	-0.335777	0.321435
		Leucine	-0.0811207	0.672005	0.695076	0.141643	0.391084	-0.102259	0.46932	0.19713	-0.0601849	0.588068	-0.345383	0.0958004	0.311066	-0.360527	0.0195417	0.350826	0.0186916	-0.25831	-0.0838645	-0.110127	-0.496665	-0.337346	0.519607	0.374085	-0.452659	-0.145701	-0.340674	-0.505833	0.313663	-0.0154795	0.462014	0.0193963	0.291938	-0.187236	-0.173072	-0.170893	-0.261348	-0.260393	-0.48579	-0.356306	-0.69814	-0.0151245	-0.531244	-0.269548	0.199593	0.737829	-0.262108
		Linoleic acid	0.113525	0.545888	0.344849	0.0592812	0.204962	0.300187	0.0780147	0.325238	0.465481	0.227131	-0.185365	-0.586996	0.410509	-0.574342	0.1344	-0.286478	0.214423	-0.169164	0.16302	-0.511668	-0.535233	-0.055398	0.387464	-0.22089	0.357349	0.242005	-0.728346	-0.410351	0.181008	0.381122	0.375312	-0.372269	0.414677	0.195522	-0.0847037	-0.0893841	-0.0435739	-0.0812199	-0.0841945	0.400895	-0.1342	0.675389	-0.184761	-0.670843	0.97404	0.070487	-0.0627287
		Lysine	-0.0209781	0.526612	0.364514	-0.251267	-0.0455954	-0.0646451	-0.227694	0.15443	0.641721	0.156368	0.0506685	-0.539028	0.275301	-0.606077	-0.120337	-0.396461	0.104181	0.0189027	0.351456	-0.651577	-0.648264	-0.515069	0.317916	-0.0306008	0.197413	-0.254053	-0.554072	-0.423821	-0.0763872	0.434255	0.543037	-0.141751	0.28106	0.321957	0.18286	0.267457	0.199638	0.111214	-0.289157	0.366625	-0.213524	0.394312	-0.503042	-0.455356	0.752184	0.0767325	-0.439379
		Malonate	0.151859	-0.555058	-0.525756	-0.310903	-0.519374	-0.369958	-0.415353	-0.336275	-0.0299823	-0.505939	0.37248	0.479281	-0.460437	0.456069	-0.257054	-0.190641	-0.164645	0.191437	-0.125752	0.106745	0.588929	-0.248485	-0.582423	-0.262866	0.028763	-0.266156	0.640604	0.546463	-0.48433	-0.253449	-0.489027	0.447061	-0.474288	-0.0259389	0.237563	0.204908	0.325717	0.147152	0.180952	-0.0850392	0.416585	-0.382479	0.24452	0.65753	-0.593557	-0.490773	0.0659186
		Mannose	-0.057411	0.6364	0.684442	-0.151477	0.448431	-0.237646	0.295359	0.40473	-0.0131231	0.621332	-0.452536	-0.136842	0.511404	-0.258831	0.279129	0.0267125	0.042517	-0.360633	0.158671	-0.0892355	-0.560042	-0.282189	0.670806	0.322355	-0.14923	-0.26027	-0.243589	-0.532228	0.372119	0.111086	0.57042	-0.373704	0.485106	-0.122132	-0.28838	-0.202185	-0.407606	-0.258146	-0.641629	-0.396229	-0.696748	0.115096	-0.364394	-0.395192	0.195566	0.6072	-0.528098
		Margaric acid	0.739552	0.0397808	0.0510069	0.178616	0.343121	0.374626	0.389278	0.0545083	0.486053	0.434053	-0.175886	-0.519166	0.00753886	-0.779845	0.185538	-0.237481	0.753462	-0.0696828	0.456055	-0.450366	-0.367027	0.226418	0.194409	-0.237086	0.63468	-0.0991394	-0.610985	-0.508704	-0.0546138	-0.0265821	0.389038	-0.272536	0.242053	0.0120546	-0.190073	-0.226712	0.0277717	0.0998949	0.264074	0.185692	0.443782	0.601445	-0.417944	0.236934	0.203556	-0.17062	0.142717
		Methanol	0.118138	0.6578	0.891261	-0.205999	0.696221	-0.170263	0.603939	0.609215	0.24229	0.858008	-0.396451	0.0863914	0.66967	-0.32642	0.524713	-0.17262	0.249023	-0.336887	0.258173	-0.194098	-0.44422	-0.35365	0.80127	-0.049293	-0.206276	-0.206683	-0.246199	-0.636259	0.575488	-0.34837	0.578402	-0.394809	0.719447	-0.0695465	-0.227214	-0.210772	-0.310583	-0.14832	-0.489303	-0.534822	-0.472921	0.23362	-0.430906	-0.33109	0.182483	0.698981	-0.418189
		Methionine	0.0836679	0.698261	0.684227	-0.0986198	0.263	-0.278426	0.380544	0.501813	0.154578	0.349581	-0.102061	0.528075	0.508909	0.0386246	0.254794	-0.16899	-0.241376	-0.24295	-0.207528	-0.306797	0.116407	-0.689563	0.300972	-0.331852	-0.323258	0.106279	0.00287136	-0.033347	0.353653	-0.483028	-0.0251422	0.13822	0.378924	-0.0158588	0.0474607	-0.0852027	-0.00712114	-0.176136	-0.366532	-0.485939	-0.505764	0.056766	-0.0275955	-0.235711	0.142629	0.475158	-0.0663444
		Myo-Inositol	-0.306558	-0.365806	-0.491699	0.342384	-0.215571	0.419402	-0.24489	-0.297071	-0.201246	-0.382885	0.189604	-0.377054	-0.314114	0.0849198	-0.19251	0.248044	-0.212184	0.335972	0.0237213	0.251356	0.153846	0.542779	-0.400959	0.285761	0.0796398	0.305263	-0.0604723	0.313864	-0.180966	0.308524	-0.120929	0.0768235	-0.310475	0.123319	0.152277	0.190885	0.105674	0.251187	0.362532	0.39801	0.218099	-0.246244	0.307627	0.144498	-0.228798	-0.378114	0.337288
		Myristic acid	-0.256775	-0.473042	-0.337911	-0.323051	-0.438161	-0.667353	-0.409072	-0.395771	-0.67527	-0.431267	0.0309029	0.66836	-0.374324	0.781176	-0.318693	0.328861	-0.223175	-0.144286	-0.467263	0.568531	0.282578	-0.0922585	-0.21396	0.298424	-0.381036	-0.391034	0.869912	0.305634	-0.205434	0.0324477	-0.499541	0.218651	-0.495282	-0.318483	-0.138471	-0.0725647	-0.176981	-0.350086	-0.239942	-0.305012	-0.132496	-0.432578	0.1391	0.0980148	-0.344899	0.111351	-0.309404
		Niacinamide	-0.020917	0.241991	-0.102306	0.0884292	-0.325737	-0.0655337	-0.196411	0.237492	-0.0977304	-0.523696	0.193186	0.41244	0.162205	0.53997	0.0292378	-0.223286	-0.662248	-0.0521167	-0.524538	-0.161843	0.72785	-0.309691	-0.420733	-0.539668	0.069668	0.640603	0.245675	0.755723	-0.00617957	-0.173289	-0.751463	0.298791	-0.115244	0.11919	0.200571	0.00405234	0.192511	-0.117325	0.0714084	0.00259141	-0.145995	0.0233495	0.801012	-0.200502	0.134697	-0.272219	0.435832
		Nitrosodimethylamine	0.332745	-0.211149	-0.0474703	-0.733197	-0.0409183	-0.35671	-0.32499	0.0842714	0.502552	0.125195	-0.0364997	-0.270763	0.0639645	-0.196699	0.153526	-0.678933	0.462035	-0.107187	0.508599	-0.216231	-0.333711	-0.230226	0.238321	-0.298744	0.476689	-0.637117	0.0723095	-0.320891	-0.204094	0.130519	0.374009	-0.409042	0.209323	0.0749643	-0.0929586	0.0517512	0.0054384	0.080828	-0.179605	0.0495121	0.345209	0.299589	-0.279881	0.0777612	0.155162	-0.277145	-0.590556
		Oleic acid	0.706025	0.337191	0.195876	0.177263	0.444996	0.478657	0.504221	0.343774	0.442889	0.486193	-0.428134	-0.40252	0.251611	-0.68793	0.348957	-0.276669	0.476164	-0.317533	0.151288	-0.363411	-0.255566	0.154216	0.250033	-0.494402	0.551137	0.276563	-0.734467	-0.350123	0.0840089	-0.0150759	0.379157	-0.296027	0.405598	-0.154946	-0.349611	-0.457631	-0.196337	-0.122386	0.101526	0.0522959	0.164405	0.568706	-0.0655153	0.0643687	0.386788	-0.187447	0.29323
		Ornithine	0.0173085	0.468597	0.702029	-0.140189	0.821564	0.258907	0.545798	0.878315	0.353612	0.702871	-0.323978	-0.268648	0.893202	-0.176145	0.908449	-0.494994	0.248492	-0.222146	0.431918	-0.125452	-0.231889	0.176822	0.773044	-0.400487	0.16987	0.32212	-0.329139	-0.451242	0.813183	-0.336166	0.424374	-0.824739	0.94573	0.192213	-0.197968	-0.190384	-0.308418	0.0448265	-0.116321	-0.211871	-0.0996384	0.525028	0.115031	-0.642208	0.396099	0.358851	-0.129284
		Palmitic acid	-0.34286	-0.532903	-0.446231	-0.187135	-0.561455	-0.414391	-0.543402	-0.348824	-0.245179	-0.654429	0.596538	0.453049	-0.366772	0.71538	-0.28776	-0.0197416	-0.408591	0.409001	-0.0863415	0.187866	0.61121	-0.1626	-0.54466	0.0861563	-0.20634	-0.184249	0.813174	0.609162	-0.269337	-0.209275	-0.635898	0.401306	-0.490391	0.235207	0.456616	0.478274	0.421915	0.274831	0.185884	0.00809328	0.239651	-0.467297	0.290388	0.281852	-0.577046	-0.222993	-0.0230951
		Pentadecanoic acid	0.844482	-0.127644	-0.0954446	-0.222752	0.0179148	-0.408041	0.133218	-0.0971967	-0.0594726	0.192293	-0.338329	0.208695	-0.17329	-0.117926	0.0349473	-0.12358	0.533159	-0.451975	-0.0264605	-0.112615	-0.054704	-0.14585	0.0689233	-0.17676	0.456992	-0.500212	0.158288	-0.217727	-0.257765	-0.103213	-0.058692	-0.0836582	-0.0844073	-0.407058	-0.462396	-0.499085	-0.233672	-0.391614	-0.170619	-0.350919	0.151489	0.316322	-0.235032	0.425637	-0.142229	-0.0817578	-0.183024
		Phenylalanine	-0.243453	0.328199	0.320894	0.319663	-0.00910718	-0.143529	0.295621	0.00365128	-0.269899	-0.0100458	0.188596	0.705948	0.0293079	0.275459	-0.156089	0.410503	-0.449107	0.0947258	-0.439929	0.00483467	0.375989	-0.401168	-0.1272	0.113078	-0.681614	0.205197	0.22715	0.253819	0.183946	-0.482182	-0.364121	0.582464	-0.128723	-0.0231278	0.261418	0.114433	0.177899	-0.0442027	-0.0582097	-0.354526	-0.411813	-0.378422	0.00315431	0.032259	-0.266413	0.478441	0.246447
		Plasmalogen	0.312894	0.14238	-0.283193	-0.0650944	-0.40353	-0.374765	-0.333826	0.0648604	-0.395293	-0.468825	-0.193677	0.253979	-0.0128007	0.498764	-0.0547993	-0.117433	-0.461887	-0.411803	-0.531657	-0.0292756	0.475169	-0.245913	-0.354379	-0.225538	0.398393	0.212412	0.326771	0.598224	-0.268576	0.207274	-0.621828	0.10529	-0.268736	-0.236432	-0.247321	-0.356918	-0.183826	-0.47535	-0.263981	-0.178661	-0.31061	0.0796305	0.683935	-0.000248935	-0.0100009	-0.347745	0.11027
		Proline	-0.0550463	0.325356	0.370567	0.539622	0.321744	0.127116	0.633789	-0.0648283	-0.401767	0.38177	-0.228041	0.387721	-0.0250494	-0.124827	-0.095857	0.728325	-0.0472442	-0.112352	-0.355075	0.18235	-0.0542686	0.0209431	0.140416	0.41156	-0.59921	0.135343	-0.147267	-0.18616	0.251226	-0.272701	0.0487769	0.333073	-0.0352187	-0.318503	-0.141898	-0.24089	-0.196633	-0.226497	-0.0984384	-0.39133	-0.453928	-0.26563	-0.287686	0.104032	-0.228946	0.621562	0.243024
		Propylene glycol	0.642212	-0.0739336	0.131153	-0.450697	0.282126	-0.218674	0.219759	0.208877	0.35692	0.450457	-0.265683	0.0349446	0.111461	-0.263814	0.339406	-0.461548	0.545384	-0.275084	0.338202	-0.132749	-0.149951	-0.163345	0.28345	-0.391814	0.357935	-0.461514	0.00888051	-0.346115	-0.0390925	-0.278616	0.333157	-0.287919	0.296588	-0.194843	-0.286055	-0.266959	-0.157401	-0.0574449	-0.136998	-0.335698	0.272535	0.233906	-0.252944	0.381629	-0.160897	-0.105759	-0.276997
		Pyridoxine	-0.0668126	0.143159	-0.106495	0.724634	-0.224819	0.426468	0.124413	-0.509296	0.0109245	-0.156641	0.261595	-0.131515	-0.45069	-0.491138	-0.640125	0.610643	-0.0667274	0.343838	-0.207722	-0.264484	-0.122074	-2.77556e-17	-0.370866	0.385097	-0.262865	0.194755	-0.500727	-0.00110618	-0.29439	0.184609	-0.0151983	0.676077	-0.43685	0.0659524	0.310563	0.214601	0.381732	0.155383	0.320154	0.407491	-0.0355971	-0.14453	-0.407163	0.212658	0.0877758	0.0616713	0.475098
		Pyroglutamate	-0.163543	0.208867	0.159659	-0.208143	-0.187245	-0.653544	-0.0401854	0.0960646	-0.556366	-0.151878	-0.116735	0.922592	0.0669916	0.740292	-0.0519984	0.210081	-0.634848	-0.308018	-0.64322	0.316827	0.500079	-0.558467	-0.11555	0.0282214	-0.542129	-0.0440051	0.688627	0.466994	0.0401982	-0.303828	-0.474676	0.384613	-0.17884	-0.341631	-0.0891764	-0.169152	-0.203924	-0.41949	-0.497411	-0.693886	-0.627077	-0.515249	0.362551	0.0776922	-0.422792	0.297918	-0.124361
		Pyruvate	0.0397847	0.155326	0.291481	0.772643	0.580992	0.739125	0.776156	-8.2556e-05	0.0433603	0.521203	-0.0692496	-0.281786	0.0407429	-0.599831	0.12251	0.495104	0.405772	0.197436	0.190221	-0.0517127	-0.269357	0.553034	0.231509	0.267987	-0.17385	0.354187	-0.634975	-0.465009	0.383676	-0.239436	0.310881	-0.0264246	0.210678	0.0460855	-0.00425052	-0.0764894	0.00701902	0.198929	0.416883	0.114739	0.115414	0.161783	-0.404819	0.0040466	0.0228289	0.396066	0.479152
		Sarcosine	-0.747154	0.0219694	0.323525	0.226924	0.111925	-0.116129	0.152258	-0.0477766	-0.348152	0.021654	0.367718	0.411913	0.0884787	0.395982	-0.0447094	0.459995	-0.30402	0.375414	-0.0271317	0.248132	0.131155	-0.00958662	0.112409	0.522982	-0.804585	0.0168858	0.385834	0.00833399	0.438146	-0.384936	-0.184062	0.196147	-0.0117175	0.257882	0.385843	0.417543	0.182146	0.228822	0.029029	-0.180213	-0.272138	-0.403626	-0.161146	-0.288391	-0.292781	0.69257	-0.0687491
		Serine	-0.722045	0.285294	0.635782	-0.177242	0.442238	-0.132273	0.28761	0.433216	-0.129763	0.406541	-0.0199851	0.354785	0.513928	0.329996	0.379278	0.108383	-0.339084	0.0672729	0.0620004	0.356059	-0.0305137	-0.137736	0.48581	0.216613	-0.801068	0.0376945	0.247503	-0.138294	0.654927	-0.405506	0.256439	-0.162291	0.455569	0.0923499	0.129648	0.203129	-0.170336	0.106343	-0.323776	-0.462991	-0.488646	-0.423084	-0.0127711	-0.393755	-0.199487	0.690625	-0.304124
		Stearic acid	0.364807	-0.299787	-0.173994	0.177425	0.305511	0.611299	0.279057	-0.130253	0.421349	0.343708	-0.100697	-0.629165	-0.188419	-0.719235	0.0916693	-0.0601507	0.684805	0.151308	0.498069	-0.0671517	-0.389748	0.555176	0.0865811	-0.0617297	0.380539	-0.0551345	-0.587997	-0.451474	-0.10163	0.0874971	0.547064	-0.242283	0.129465	-0.00390092	-0.114211	-0.0682451	0.0113332	0.288285	0.421941	0.336125	0.607045	0.234496	-0.368221	0.369709	0.0123212	-0.299844	0.19745
		Stearidonic acid	-0.346465	-0.0407491	-0.118744	0.317644	-0.366384	0.215887	-0.280188	-0.137349	0.426065	-0.511809	0.962338	-0.0770519	-0.0985279	0.0399517	-0.247297	-0.218452	-0.349439	0.835021	0.282817	-0.562121	0.444216	-0.224458	-0.510016	-0.11317	-0.036678	0.284403	0.0346255	0.435746	-0.0815886	-0.288957	-0.438876	0.480758	-0.194433	0.829579	0.959211	0.878264	0.962121	0.775139	0.597973	0.546513	0.387453	-0.0358824	0.0593516	-0.0180357	-0.072731	-0.19718	0.381617
		Succinate	-0.11796	-0.00735417	0.328194	-0.398974	0.247242	-0.630123	0.197784	0.283021	-0.518996	0.237521	-0.287806	0.777651	0.288787	0.69301	0.365744	0.0783397	-0.0913259	-0.404466	-0.268016	0.497022	0.218482	-0.162198	0.369594	0.0277144	-0.430781	-0.24241	0.737077	-0.0121359	0.417301	-0.457374	-0.220319	-0.213553	0.191896	-0.333405	-0.334075	-0.313618	-0.453789	-0.41257	-0.455125	-0.784767	-0.374406	-0.202467	0.157715	-0.15838	-0.322845	0.543354	-0.393489
		Taurine	-0.00334664	0.385744	0.262533	0.151672	-0.0201529	-0.183425	0.153488	-0.263302	-0.217781	0.25012	-0.316614	0.0959928	-0.167039	-0.358404	-0.434937	0.567536	0.00647023	-0.253941	-0.302135	-0.00398493	-0.502643	-0.324381	0.170547	0.538902	-0.4063	-0.328188	-0.273352	-0.35484	-0.158329	0.318859	0.348784	0.31817	-0.174561	-0.378773	-0.220649	-0.198456	-0.226448	-0.373886	-0.4518	-0.181274	-0.600033	-0.190916	-0.589582	0.0376156	0.131117	0.453855	-0.233266
		Threonate	-0.527076	0.0902472	0.0752228	0.440505	0.0675157	0.141764	0.18204	0.00670389	-0.628375	-0.134933	-0.0334222	0.33565	0.061602	0.469812	-0.0143079	0.588419	-0.45054	0.0019338	-0.485872	0.438304	0.277326	0.289444	-0.0480623	0.327652	-0.535031	0.508377	0.189516	0.263743	0.349604	-0.0828576	-0.376142	0.133723	-0.106517	-0.0940958	-0.0202374	-0.0811582	-0.183946	-0.182221	0.0227385	-0.134829	-0.390086	-0.285179	0.357695	-0.338314	-0.0715066	0.385371	0.29948
		Threonine	-0.307336	0.466828	0.757834	0.255694	0.782818	0.429402	0.611044	0.476838	0.268609	0.734606	-0.118363	-0.441564	0.627932	-0.488887	0.493263	0.0417344	0.355454	0.0915453	0.505852	-0.161954	-0.593712	0.291437	0.78344	0.217409	-0.195567	0.176542	-0.562847	-0.744661	0.782673	-0.157697	0.607008	-0.572921	0.72961	0.316705	0.0181972	0.0816387	-0.115175	0.211214	0.00817404	0.0505519	-0.176256	0.400605	-0.454549	-0.705473	0.459729	0.715637	-0.136134
		trans-4-Hydroxy-L-proline	-0.35251	0.0229033	-0.194057	0.275136	-0.550855	-0.328244	-0.293102	-0.354391	-0.517631	-0.601801	0.371634	0.587484	-0.316008	0.574534	-0.515408	0.453402	-0.68626	0.182994	-0.580498	0.0722714	0.531811	-0.347546	-0.540097	0.305406	-0.453933	0.130777	0.494863	0.623565	-0.21872	-0.0520389	-0.718527	0.709787	-0.582826	0.0275997	0.334785	0.237941	0.284355	-0.0817868	-0.0243068	-0.0718238	-0.347908	-0.462549	0.250124	0.0673436	-0.300685	0.108043	0.20686
		Triacylglyceride	-0.802207	0.0478926	0.0988024	0.276458	-0.161428	-0.0866147	-0.0787306	-0.198451	-0.502619	-0.25372	0.267931	0.380068	-0.0748019	0.459081	-0.297902	0.599288	-0.549568	0.260032	-0.359067	0.337539	0.1601	-0.0251374	-0.107892	0.551243	-0.792544	0.169848	0.317616	0.231847	0.197074	-0.0299096	-0.286839	0.364151	-0.250551	0.0947778	0.294539	0.309513	0.0925724	0.0271294	-0.0527617	-0.0418852	-0.428481	-0.508391	0.0431479	-0.304397	-0.133993	0.483215	0.032322
		Tricosanoic acid	-0.238223	0.488907	0.409464	0.153529	0.116797	0.132287	-0.0527753	0.417549	0.458434	-0.00488393	0.446041	-0.438937	0.53681	-0.152922	0.257267	-0.44933	-0.157944	0.369941	0.490613	-0.694604	-0.0439527	-0.205865	0.18094	-0.0851213	0.254004	0.274761	-0.261166	-0.0480322	0.372736	-0.0826141	-0.0360028	-0.242225	0.407994	0.783168	0.531055	0.518166	0.474985	0.456521	0.130678	0.354984	-0.0600211	0.487804	0.00399837	-0.667528	0.432647	0.170758	-0.027569
		Tryptophan	0.327449	0.589575	0.676606	-0.0738794	0.489892	-0.227932	0.604517	0.374307	-0.0025123	0.679594	-0.50937	0.36385	0.388029	-0.242232	0.268049	0.0823262	0.195515	-0.511062	-0.161705	-0.090717	-0.280604	-0.39105	0.550859	-0.0806669	-0.245469	-0.153115	-0.175837	-0.452346	0.331732	-0.297205	0.320606	-0.0866264	0.402805	-0.374184	-0.389229	-0.456271	-0.39105	-0.428187	-0.485787	-0.603693	-0.512566	0.141115	-0.34777	-0.100773	0.138075	0.59684	-0.21204
		Tyrosine	0.422097	-0.211289	-0.0292407	-0.377866	-0.0416018	-0.337939	-0.0651701	-0.0332558	0.357799	0.103251	0.184478	0.0920794	-0.0880236	-0.10655	0.0648122	-0.428193	0.345571	0.0866469	0.39804	-0.275353	0.037749	-0.312829	-0.01072	-0.226323	0.269249	-0.545385	0.227855	-0.116259	-0.200719	-0.306774	0.0620029	0.00474053	0.0258486	0.105281	0.119673	0.145682	0.245925	0.213634	0.0264214	-0.144477	0.371679	0.0881368	-0.29222	0.438446	-0.319639	-0.155261	-0.257865
		Urea	-0.361292	0.28625	0.0142691	-0.280178	-0.608079	-0.442798	-0.60898	-0.175544	0.164535	-0.453063	0.35239	0.156774	-0.0983986	0.119255	-0.531507	-0.10739	-0.576277	0.156837	-0.215004	-0.318339	-0.00105571	-0.813113	-0.269238	0.0766082	-0.276807	-0.213453	0.127114	0.301969	-0.376866	0.310238	-0.101406	0.511614	-0.290979	0.207908	0.432195	0.456953	0.377771	0.0470983	-0.328008	0.17408	-0.386897	-0.281016	-0.0880603	-0.139514	0.224622	-0.0458768	-0.293843
		Uridine	0.155828	-0.000863869	-0.024106	-0.347296	-0.0441126	-0.452094	0.00339663	0.362779	-0.355769	-0.142704	-0.186177	0.784154	0.204179	0.806198	0.357657	-0.243036	-0.485599	-0.368414	-0.463009	0.33169	0.766951	-0.286113	-0.165492	-0.495029	-0.0691576	0.186602	0.701088	0.620559	0.0909684	-0.480066	-0.551718	0.0661776	0.0272642	-0.311073	-0.202526	-0.321219	-0.258734	-0.324535	-0.262615	-0.679135	-0.208747	-0.296164	0.791801	0.2204	-0.508191	-0.140984	0.0802559
		Valine	-0.0976568	0.722701	0.636747	0.0129321	0.205801	-0.222077	0.262543	0.170118	-0.0080911	0.436976	-0.314995	0.100579	0.285548	-0.319912	-0.0957001	0.252906	-0.111206	-0.290844	-0.16491	-0.18688	-0.490202	-0.526777	0.435543	0.310232	-0.413145	-0.184697	-0.315603	-0.400846	0.171145	0.128473	0.422505	0.0965426	0.216773	-0.177853	-0.134238	-0.126831	-0.216353	-0.3075	-0.585245	-0.292204	-0.76739	-0.0296877	-0.477648	-0.307027	0.314169	0.625832	-0.338982
		Glutamine+Pyroglutamate	-0.0622825	0.448999	0.43308	0.0333809	0.165754	-0.218393	0.201452	-0.0959039	-0.169879	0.432578	-0.404376	-0.0456248	0.0401258	-0.394619	-0.235998	0.457999	0.129823	-0.310544	-0.109343	-0.00130025	-0.689142	-0.261132	0.438898	0.586099	-0.355032	-0.410061	-0.302478	-0.566755	0.0365575	0.338301	0.524766	0.0193093	0.0538779	-0.315753	-0.296439	-0.213829	-0.341176	-0.371423	-0.555217	-0.218969	-0.649633	-0.0467503	-0.667481	-0.187352	0.246654	0.603449	-0.440505
		Choline/Creatine	-0.102524	-0.0572353	-0.421048	0.176807	-0.520926	0.0510072	-0.312643	-0.0626093	-0.155232	-0.701371	0.34437	0.426371	-0.198101	0.557739	-0.209338	-0.0483465	-0.79136	0.184046	-0.538869	0.0237786	0.891607	-0.211423	-0.771753	-0.395146	-0.0563997	0.593642	0.3198	0.980404	-0.294605	-0.157067	-0.755324	0.615673	-0.419066	0.0658266	0.346149	0.161944	0.330863	0.0794369	0.241824	0.0577302	0.0217248	-0.402597	0.836126	0.295599	-0.324592	-0.539427	0.607705
		Aspartate/Asparagine	-0.155124	-0.419535	-0.37871	-0.0135721	-0.192772	-0.155408	-0.0473221	-0.104494	-0.619462	-0.354916	-0.0180205	0.727395	-0.244014	0.823616	0.0139051	0.265829	-0.483904	-0.0685149	-0.556733	0.68379	0.778644	0.157882	-0.440473	-0.0953992	-0.35571	0.251525	0.71032	0.689699	-0.058144	-0.344119	-0.602548	0.317911	-0.34976	-0.35427	-0.0959385	-0.17756	-0.177146	-0.175198	0.0622178	-0.430913	-0.0024076	-0.636999	0.705116	0.43697	-0.736021	-0.191794	0.32367
		Glutamate/Glutamine	0.0212335	0.396723	0.341123	0.312828	0.234408	0.184839	0.309353	-0.157369	0.0347529	0.446126	-0.296108	-0.36583	-0.0300021	-0.704913	-0.251568	0.461917	0.308457	-0.118254	0.060708	-0.161577	-0.753857	0.000175575	0.361084	0.535511	-0.173842	-0.208789	-0.639847	-0.642208	0.0189293	0.373919	0.602856	0.010543	0.0669463	-0.160675	-0.188727	-0.13462	-0.176716	-0.159559	-0.22465	0.0913334	-0.372188	0.124437	-0.734832	-0.146446	0.363058	0.45223	-0.164477
		Glutamate/Glutamine+Pyroglutamate	0.0962532	-0.21704	-0.395027	0.535407	-0.145577	0.578363	0.0907379	-0.0343845	0.0990693	-0.423296	0.439779	0.0714681	-0.176883	0.149277	0.0192531	-0.059116	-0.272175	0.418974	-0.129861	-0.11818	0.772497	0.300293	-0.64626	-0.464631	0.177877	0.764273	-0.0391361	0.657483	-0.073808	-0.38715	-0.600197	0.384542	-0.213003	0.273579	0.40214	0.192442	0.468786	0.39309	0.743995	0.299719	0.521974	-0.0552253	0.61997	0.338486	-0.284238	-0.530737	0.913725
		MUFA+PUFA/SFA	0.240182	0.642556	0.521182	0.0807685	0.459732	0.322045	0.326637	0.497898	0.454381	0.487028	-0.341442	-0.572332	0.568733	-0.634385	0.358343	-0.30448	0.333029	-0.278377	0.249016	-0.494242	-0.571782	0.0011537	0.573189	-0.2408	0.386344	0.24084	-0.770317	-0.550638	0.357977	0.221083	0.48299	-0.528321	0.606489	0.128397	-0.216527	-0.232244	-0.182643	-0.124676	-0.141712	0.203288	-0.186903	0.744929	-0.214563	-0.653126	0.88104	0.206204	-0.0774803
Table S7. Pearson correlation coefficients between metabolites. PB at day 0.
[truncated: 57 more columns]

## Sheet: Table S8. Diff_B0P0
Table S8. Pearson correlation coefficients between metabolites. Differences between BM and PB at day 0.
			p-values →
Pearson correlation			10Z-Heptadecaenoic acid	2-Aminobutyrate	2-Hydroxybutyrate	2-Hydroxyisobutyrate	2-Hydroxyisovalerate	2-Oxoglutarate	2-Oxoisocaproate	3-Hydroxybutyrate	3-Hydroxyisovalerate	3-Methyl-2-oxovalerate	5,8,11-Eicosatrienoic acid	Acetate	Acetoacetate	Acetone	Acetylcarnitine	Alanine	Arachidic acid	Arachidonic acid	Arginine	Asparagine	Aspartate	Behenic acid	Betaine	Carnitine	Cholesterol esters	Choline	cis-9-Palmitoleic acid	Citrate	Creatine	Creatinine	Cystine	Dimethylamine	Dimethylglycine	Docosahexaenoic acid	Docosapentaenoic acid	Docosatetraenoic acid	Docosatrienoic acid	Eicosadienoic acid	Eicosapentaenoic acid	Ethanol	Formate	Free cholesterol	Fructose	Fumarate	gamma-Linolenic acid	Glucose	Glutamate
r ↓		10Z-Heptadecaenoic acid	0	0.698067	0.178268	0.479222	0.218994	0.836891	0.807456	0.488862	0.854186	0.646773	0.734415	0.571917	0.347225	0.91189	0.608745	0.321456	0.945992	0.73504	0.0751047	0.648462	0.861261	0.0254136	0.518073	0.521852	0.542379	0.865538	0.943802	0.9779	0.0960209	0.767386	0.374444	0.248299	0.69745	0.435713	0.19024	0.32579	0.00650004	0.118429	0.308755	0.81351	0.751311	0.364459	0.0347212	0.41228	0.580637	0.928463	0.747204
		2-Aminobutyrate	-0.140784	0	0.293567	0.566777	0.0258056	0.526022	0.419439	0.908616	0.00667553	0.112408	0.224528	0.302827	0.663935	0.155737	0.0624594	0.424339	0.858617	0.350735	0.993809	0.0119725	0.0868826	0.964871	0.0816387	0.0699166	0.322284	0.0104019	0.172474	0.0112124	0.366058	0.0970445	0.760914	0.101862	0.0262249	0.537197	0.999866	0.950301	0.952294	0.801372	0.402464	0.815977	0.0982113	0.965314	0.244799	0.0113795	0.620599	0.612432	0.0573831
		2-Hydroxybutyrate	-0.462561	0.36933	0	0.664832	0.0150166	0.640484	0.677223	0.31776	0.240367	0.22648	0.80308	0.82583	0.978425	0.820005	0.982427	0.00173143	0.866629	0.206511	0.251458	0.589572	0.4006	0.575478	0.190339	0.0909782	0.245392	0.599168	0.817666	0.997475	0.669467	0.255439	0.691273	0.35355	0.320155	0.743197	0.906788	0.499062	0.729139	0.76207	0.267855	0.818287	0.980906	0.254992	0.463873	0.26003	0.6994	0.562761	0.988261
		2-Hydroxyisobutyrate	-0.253795	0.206645	-0.157035	0	0.768986	0.0819359	0.23488	0.19885	0.934891	0.0989614	0.402992	0.160146	0.0752305	0.671372	0.482267	0.787051	0.355677	0.445376	0.0569476	0.402548	0.9402	0.752423	0.755625	0.476804	0.843343	0.779636	0.513019	0.706048	0.800835	0.835511	0.781989	0.736466	0.357115	0.434165	0.816962	0.895817	0.731086	0.804352	0.117856	0.783636	0.386813	0.616293	0.961925	0.743486	0.628549	0.757943	0.875298
		2-Hydroxyisovalerate	-0.426522	0.694609	0.737027	-0.106817	0	0.953611	0.250293	0.951823	0.0174893	0.754639	0.977383	0.798518	0.756189	0.709525	0.270606	0.213459	0.70674	0.801955	0.740305	0.303828	0.287963	0.582805	0.351616	0.268817	0.147464	0.0107044	0.592057	0.243824	0.851613	0.547876	0.787132	0.734005	0.14348	0.827305	0.746315	0.715454	0.467808	0.458112	0.398501	0.675275	0.391177	0.106453	0.353311	0.00108923	0.68911	0.267792	0.0829816
		2-Oxoglutarate	-0.0749841	0.228191	-0.169104	0.575172	-0.0212159	0	0.222434	0.182706	0.765565	0.261563	0.979245	0.417979	0.0102681	0.52421	0.835517	0.816942	0.465516	0.785988	0.359903	0.413213	0.437542	0.711401	0.610136	0.371331	0.293536	0.525748	0.635086	0.584554	0.861473	0.504464	0.399664	0.808341	0.585907	0.609489	0.369175	0.353616	0.872801	0.359807	0.876752	0.0424706	0.652614	0.381897	0.983163	0.546275	0.982088	0.480416	0.126986
		2-Oxoisocaproate	0.0887152	-0.288158	-0.150948	-0.413522	-0.401375	-0.423663	0	0.339745	0.175396	0.287344	0.489275	0.041186	0.237991	0.431593	0.540747	0.630548	0.96239	0.597836	0.146225	0.209809	0.360546	0.610608	0.129984	0.925895	0.415505	0.29868	0.498231	0.49578	0.805403	0.399927	0.310583	0.344868	0.577837	0.391038	0.535524	0.830484	0.604317	0.417218	0.0615657	0.328771	0.233449	0.404744	0.775772	0.030894	0.329728	0.10498	0.163137
		3-Hydroxybutyrate	0.248437	0.0418489	-0.352519	-0.44381	0.0220346	-0.458415	0.337813	0	0.984936	0.472909	0.698031	0.7017	0.0210852	0.939454	0.367367	0.0121737	0.827292	0.210401	0.00208339	0.667482	0.209094	0.608721	0.719192	0.058676	0.855749	0.273383	0.768882	0.185779	0.17713	0.796695	0.736511	0.121357	0.724511	0.787505	0.696956	0.784401	0.687552	0.929768	0.15546	0.0601552	0.0649866	0.296682	0.647992	0.786176	0.377974	0.266089	0.575575
		3-Hydroxyisovalerate	0.0669573	0.788896	0.409147	-0.0297905	0.72579	-0.108436	-0.465278	0.00688682	0	0.320172	0.338247	0.3015	0.794647	0.473686	0.164797	0.3946	0.368861	0.418046	0.991839	0.0152222	0.132663	0.198354	0.487399	0.247973	0.773699	0.0411685	0.401848	0.20323	0.654309	0.223404	0.615028	0.185243	0.00649569	0.416054	0.683736	0.737102	0.441034	0.5834	0.163783	0.820078	0.52068	0.664648	0.484743	0.011845	0.326494	0.446852	0.127526
		3-Methyl-2-oxovalerate	-0.165972	-0.533305	0.420331	-0.550756	-0.113621	-0.392755	0.373772	-0.25733	-0.35088	0	0.247312	0.0311257	0.83445	0.403976	0.209597	0.227263	0.645103	0.997112	0.719959	0.0122391	0.0541661	0.949468	0.77648	0.889955	0.96164	0.108217	0.740062	0.0272168	0.0998138	0.805105	0.911105	0.00947263	0.294117	0.554326	0.60911	0.890416	0.760128	0.942202	0.735845	0.885521	0.377222	0.673837	0.717405	0.156979	0.706401	0.289121	0.0605036
		5,8,11-Eicosatrienoic acid	0.123266	0.421934	0.0907646	0.298002	0.0103404	-0.0094889	-0.248209	-0.140801	0.3388	-0.403691	0	0.00492141	0.589282	0.560322	0.850602	0.517058	0.611946	0.00104221	0.530178	0.522167	0.716976	0.679659	0.717607	0.2508	0.441247	0.949684	0.493049	0.125191	0.29893	0.447376	0.0480766	0.108547	0.238	0.00216825	0.0352226	0.0148907	0.0781327	0.0440129	0.13559	0.873378	0.561485	0.324295	0.891373	0.629554	0.296048	0.345506	0.842585
		Acetate	-0.203971	-0.362812	0.0801331	-0.480166	-0.0929039	-0.289024	0.651701	0.139022	-0.363739	0.678173	-0.805432	0	0.533835	0.907524	0.9154	0.948791	0.824625	0.100341	0.474275	0.25374	0.745778	0.64931	0.368034	0.600176	0.752197	0.506038	0.968171	0.111636	0.182188	0.625448	0.51967	0.0413224	0.424109	0.0269756	0.0468489	0.122218	0.099998	0.0936243	0.156649	0.649052	0.909382	0.658895	0.34024	0.228608	0.550854	0.768345	0.384054
		Acetoacetate	0.332922	-0.157477	0.00986384	-0.585685	0.112884	-0.762898	0.411035	0.711271	0.0947207	0.0761195	-0.195005	0.224011	0	0.744956	0.465292	0.316722	0.371798	0.394915	0.0320433	0.663929	0.927581	0.913707	0.828997	0.25053	0.664063	0.744555	0.625185	0.969615	0.218103	0.877564	0.912421	0.788819	0.905578	0.876686	0.416246	0.701044	0.886037	0.830554	0.321642	0.1263	0.43733	0.281566	0.261361	0.845659	0.204939	0.938722	0.920696
		Acetone	0.0403446	0.484628	-0.0828496	-0.153818	0.135235	0.229164	0.281	0.0276995	0.256893	-0.297408	0.210016	-0.0423505	-0.118231	0	0.00150642	0.960244	0.507739	0.933735	0.448317	0.274386	0.316855	0.909218	0.27771	0.0965584	0.409277	0.257694	3.58055e-06	0.346374	0.347474	0.588701	0.672882	0.628877	0.59853	0.437028	0.233893	0.398631	0.798392	0.397346	0.353062	0.152121	0.0280716	0.0455946	0.237648	0.696445	0.392359	0.935279	0.3031
		Acetylcarnitine	0.185069	0.607533	-0.00803375	-0.252098	0.385985	0.0756234	0.220332	0.320011	0.475539	-0.434467	0.0686183	-0.0387323	0.261621	0.857674	0	0.771117	0.949508	0.62704	0.120075	0.115835	0.109721	0.838318	0.24829	0.242702	0.803693	0.0327684	0.00838359	0.178975	0.0815596	0.617236	0.927957	0.332576	0.365149	0.4061	0.429251	0.398168	0.847131	0.340099	0.260695	0.409478	0.0147135	0.393814	0.600915	0.300602	0.994156	0.616948	0.0573691
		Alanine	-0.350011	0.28526	0.852386	0.0982922	0.431178	0.0842798	-0.174072	-0.751675	0.303098	0.419691	0.233019	-0.0234227	-0.353226	0.0181804	-0.105809	0	0.844786	0.0580816	0.0421442	0.600925	0.17958	0.916917	0.304475	0.00741822	0.611355	0.769295	0.572602	0.57769	0.432286	0.183334	0.756075	0.193138	0.303236	0.544571	0.978336	0.379229	0.791836	0.946161	0.145683	0.355847	0.51657	0.904923	0.435278	0.693938	0.453399	0.166642	0.671526
		Arachidic acid	0.0247045	0.0649047	0.0611982	0.32746	0.136581	-0.261495	-0.0171981	-0.079452	0.319067	-0.166803	-0.183446	0.0806947	0.317217	-0.238075	0.0230945	0.0713164	0	0.779505	0.710539	0.498273	0.983118	0.364453	0.921357	0.841877	0.623325	0.814498	0.403474	0.385427	0.750526	0.419955	0.467802	0.654197	0.0443161	0.990724	0.937802	0.915345	0.783382	0.656595	0.314858	0.555735	0.412687	0.714787	0.87589	0.950765	0.235979	0.662889	0.869249
		Arachidonic acid	-0.122967	0.330646	0.437121	0.272994	0.0912918	-0.0987928	-0.190623	-0.433779	0.288984	-0.00132003	0.87073	-0.548899	-0.302906	0.0303203	-0.175832	0.615693	-0.101848	0	0.12852	0.939136	0.218826	0.775624	0.432057	0.0923509	0.629545	0.571639	0.664513	0.541639	0.9726	0.16674	0.0464633	0.697904	0.18895	0.00443186	0.0912905	0.00856421	0.20577	0.0964586	0.0317374	0.861539	0.998813	0.497943	0.72009	0.855411	0.231861	0.084518	0.336876
		Arginine	-0.585888	-0.00283039	0.400474	0.617873	0.12045	0.324753	-0.494522	-0.845036	0.00373102	0.130204	0.225965	-0.256563	-0.675537	-0.2713	-0.523936	0.649418	0.134745	0.514039	0	0.691908	0.276853	0.761442	0.64634	0.220099	0.977877	0.363141	0.676664	0.423292	0.0769135	0.875861	0.76648	0.238234	0.513657	0.548173	0.929897	0.731972	0.710757	0.974644	0.0114922	0.329039	0.0998667	0.932438	0.448799	0.776023	0.36624	0.485843	0.463442
		Asparagine	0.165133	0.752799	-0.194855	0.29827	0.362113	0.291863	-0.434286	0.155731	0.736046	-0.751312	0.230264	-0.398716	-0.15748	0.383192	0.52907	-0.189047	0.24325	-0.0278451	-0.143777	0	0.00153721	0.277515	0.764329	0.616059	0.785628	0.0302871	0.414888	0.0691254	0.538751	0.465326	0.417639	0.0265753	0.0652015	0.759727	0.847779	0.556317	0.720099	0.948538	0.501603	0.767863	0.395186	0.81397	0.472391	0.0437057	0.589656	0.155662	0.0299118
		Aspartate	0.0636812	0.567768	-0.299449	0.0273577	0.373328	0.27753	-0.324342	0.434898	0.509331	-0.623343	-0.13164	-0.117838	-0.0331421	0.353135	0.536682	-0.461329	0.00771797	-0.426663	-0.38138	0.856918	0	0.755732	0.966933	0.694841	0.466083	0.0055325	0.508564	0.0753494	0.62436	0.954934	0.242027	0.0539237	0.522745	0.46838	0.364602	0.106736	0.650572	0.576034	0.7662	0.800716	0.219216	0.69131	0.434163	0.0408518	0.709621	0.00602574	0.00764798
		Behenic acid	0.695909	0.0160631	-0.202125	-0.114674	-0.198337	-0.134329	-0.184124	-0.185081	0.444247	-0.0231127	0.149755	-0.164712	0.0395098	0.0415719	0.0743208	0.0380359	0.321856	0.103679	-0.110391	0.380896	0.113101	0	0.541787	0.90738	0.270615	0.719758	0.824585	0.508213	0.970444	0.618933	0.168095	0.632152	0.378967	0.396074	0.521571	0.503263	0.0151751	0.108111	0.594195	0.780564	0.32187	0.323028	0.631044	0.755907	0.43712	0.859598	0.983831
		Betaine	-0.232471	0.575626	0.451419	-0.113152	0.330076	-0.184363	0.512364	0.130573	0.249248	0.103275	0.131336	0.319589	0.0786579	0.380753	0.402929	0.361663	0.0359977	0.280728	-0.166188	0.109022	0.0151199	-0.219781	0	0.120218	0.465256	0.568371	0.251807	0.347303	0.767624	0.00150952	0.217516	0.97824	0.216396	0.904006	0.708533	0.828769	0.525246	0.429322	0.892777	0.377493	0.0539354	0.899599	0.13546	0.852081	0.761892	0.235753	0.898345
		Carnitine	-0.230433	0.594457	0.561839	0.255146	0.387314	0.317511	-0.0339155	-0.614562	0.403176	-0.0504343	0.400982	-0.189429	-0.401192	0.554031	0.407304	0.782826	0.0726674	0.559891	0.425601	0.181365	-0.142351	0.0424169	0.523766	0	0.986025	0.682109	0.0476185	0.741155	0.846784	0.114695	0.550166	0.667757	0.121551	0.735311	0.705854	0.706937	0.706665	0.563772	0.410151	0.147521	0.630115	0.19356	0.286841	0.546322	0.542016	0.192986	0.707923
		Cholesterol esters	-0.219467	0.349451	0.405191	0.0719867	0.49321	0.369352	-0.290496	0.0662329	0.104588	0.0175414	-0.27538	0.114782	-0.157414	-0.294218	-0.0904774	0.183745	-0.1777	-0.174575	0.0101142	0.0989621	0.261174	-0.385978	0.261642	0.0063887	0	0.163354	0.401885	0.307133	0.884182	0.804081	0.479694	0.753041	0.735296	0.79933	0.831449	0.724967	0.31815	0.430632	0.879801	0.803663	0.969228	0.0604499	0.997733	0.170012	0.402828	0.278182	0.169053
		Choline	-0.0617029	0.762065	0.189943	-0.101786	0.760207	0.228338	-0.365718	0.383931	0.651743	-0.538595	0.0230137	-0.239002	0.118422	0.39569	0.67349	-0.106671	-0.0854214	-0.204116	-0.322689	0.68063	0.799254	-0.130301	0.205815	0.148557	0.476966	0	0.350994	0.014128	0.201515	0.987875	0.557526	0.0796036	0.423089	0.651251	0.688491	0.384344	0.717257	0.500462	0.813063	0.62962	0.0892191	0.356689	0.651262	0.00080483	0.880584	0.0254576	0.000264262
		cis-9-Palmitoleic acid	-0.0257074	0.468069	0.0839416	-0.235206	0.193581	0.171799	0.243274	-0.106866	0.298694	-0.120566	0.246124	-0.0145534	-0.176764	0.969646	0.77555	0.203616	-0.29771	0.157192	-0.151222	0.290863	0.237626	0.0807135	0.400204	0.637001	-0.298671	0.330478	0	0.492157	0.569068	0.489891	0.634179	0.862588	0.578983	0.523576	0.24461	0.531139	0.703179	0.520396	0.525999	0.107113	0.0567026	0.0534354	0.153012	0.69744	0.179325	0.783618	0.454322
		Citrate	0.0101037	0.757169	-0.00115419	0.136916	0.406421	0.197436	-0.244621	0.455578	0.439968	-0.690039	0.517891	-0.53427	-0.013893	0.333476	0.461897	-0.200979	-0.308729	0.219859	-0.285879	0.595799	0.585493	-0.237817	0.332871	0.120044	0.359817	0.74138	0.246617	0	0.0692194	0.634017	0.351036	0.00149262	0.462308	0.34218	0.450676	0.693793	0.876556	0.728225	0.911952	0.644375	0.0299583	0.742539	0.829387	0.0436149	0.88042	0.304354	0.0692478
		Creatine	0.55477	0.320839	-0.154754	-0.091817	0.0681495	0.0635831	0.0896761	0.463635	0.162233	-0.549607	0.365542	-0.458895	0.427267	0.332761	0.575747	-0.280594	-0.115577	0.0125278	-0.582991	0.221393	0.177179	-0.0135137	0.107461	0.0703892	0.0530949	0.441466	0.205453	0.595639	0	0.751859	0.62279	0.0567628	0.992603	0.503992	0.178147	0.369977	0.21583	0.660396	0.254176	0.875328	0.177424	0.713069	0.0808091	0.63982	0.242262	0.886255	0.160379
		Creatinine	-0.107574	0.553364	0.397412	0.0756259	0.216559	-0.239861	0.299857	-0.0937592	0.422861	0.0898157	0.271841	0.176632	-0.0561476	0.195303	0.18077	0.457833	0.287852	0.473629	0.0569334	0.261602	-0.0206105	0.179913	0.857597	0.53047	0.0902955	0.00554284	0.247868	0.172334	-0.114942	0	0.397622	0.923303	0.0321701	0.373587	0.941422	0.476175	0.989183	0.971173	0.365205	0.302576	0.397538	0.726673	0.129177	0.954003	0.875847	0.134672	0.5646
		Cystine	0.315558	-0.110641	-0.144086	-0.100676	0.0982539	0.300017	-0.357433	-0.122264	0.181886	0.040705	-0.636006	0.231609	-0.0401007	-0.153076	0.0329696	-0.112938	0.260204	-0.639539	-0.108003	0.289226	0.407835	0.472305	-0.427758	-0.215351	0.253532	0.211481	-0.172253	-0.330451	-0.17797	-0.301257	0	0.747947	0.719785	0.191395	0.305949	0.147112	0.917224	0.596206	0.631845	0.289727	0.168269	0.645497	0.643084	0.654516	0.829276	0.102694	0.183536
		Dimethylamine	0.402922	0.546871	-0.328828	0.122285	0.123463	0.0883008	-0.334458	0.522407	0.456071	-0.76802	0.538175	-0.651374	0.0974605	0.17491	0.342553	-0.448895	-0.162289	0.140863	-0.410841	0.692096	0.623829	0.173268	0.00994856	-0.155595	0.11438	0.578764	0.063067	0.858016	0.618231	0.0351048	-0.116805	0	0.500706	0.151641	0.162263	0.469195	0.283474	0.187457	0.854548	0.478289	0.209046	0.93291	0.602621	0.154131	0.8552	0.231089	0.120971
		Dimethylglycine	-0.141083	0.693234	0.350892	0.326536	0.497448	-0.19674	-0.200903	-0.128015	0.790437	-0.36894	0.411027	-0.285396	0.043245	0.190269	0.321415	0.362526	0.644369	0.452679	0.23486	0.602611	0.229952	0.312734	0.428699	0.522176	-0.122845	0.285998	0.200311	0.263311	0.00338145	0.675177	-0.130287	0.241916	0	0.297902	0.694622	0.597253	0.825237	0.858114	0.0399593	0.72868	0.622105	0.966854	0.293464	0.188756	0.713185	0.652259	0.728748
		Docosahexaenoic acid	0.278594	0.22222	0.119069	0.279497	-0.0794458	-0.184691	-0.305277	-0.0980786	0.290169	-0.213161	0.8434	-0.690809	-0.0565528	-0.277829	-0.296127	0.218306	0.00424034	0.81079	0.216402	0.111204	-0.259878	0.302199	0.0439679	0.122837	-0.0925231	-0.163749	-0.229505	0.336215	0.240119	0.316095	-0.450464	0.488842	0.366265	0	0.000548402	0.000192728	0.0492614	0.00236292	0.0660224	0.2744	0.728373	0.891042	0.431846	0.882982	0.659609	0.315887	0.505415
		Docosapentaenoic acid	0.451508	6.10511e-05	0.0426887	0.0842704	-0.117583	-0.318869	-0.22311	0.141323	0.147762	-0.184884	0.66678	-0.638687	0.290055	-0.414315	-0.282372	0.00990433	0.0284565	0.561394	-0.03208	-0.0699277	-0.321761	0.230584	-0.135714	-0.13701	-0.0775158	-0.145442	-0.405803	0.269945	0.462675	0.0267975	-0.360638	0.47805	0.142457	0.890585	0	0.000161003	0.0421111	0.00316263	0.334523	0.178811	0.668651	0.731789	0.0497599	0.965802	0.748034	0.487729	0.609019
		Docosatetraenoic acid	0.347088	0.0227311	0.242818	0.047735	-0.132374	-0.328786	-0.077965	-0.0995401	0.121981	0.0502222	0.737633	-0.521385	0.13934	-0.300644	-0.300925	0.312571	-0.0387576	0.774255	0.124436	-0.212115	-0.540497	0.240517	0.0787639	0.136486	-0.127796	-0.309398	-0.22545	0.14286	0.318363	0.255499	-0.493583	0.259418	0.190921	0.91643	0.920198	0	0.0324428	0.00555107	0.254658	0.282793	0.673617	0.888836	0.199069	0.673387	0.958244	0.106929	0.277707
		Docosatrienoic acid	0.7904	0.0218186	-0.125794	-0.12486	-0.2602	-0.0583463	-0.187319	-0.1459	0.275503	-0.111014	0.581064	-0.54936	0.0522396	0.0929629	0.0702281	0.0960415	-0.10002	0.437761	-0.13464	0.130137	-0.164085	0.73627	-0.228608	0.136617	-0.352254	-0.131505	0.138305	0.0566126	0.429174	0.00494503	0.0378949	0.376561	0.0804097	0.633462	0.649496	0.674405	0	0.00614275	0.777089	0.754148	0.591328	0.205989	0.133436	0.70667	0.511762	0.515479	0.969129
		Eicosadienoic acid	0.525915	-0.0915651	-0.110093	-0.0901684	-0.265696	-0.324814	-0.289476	0.0321391	0.198031	-0.0264405	0.645064	-0.5581	0.0779328	-0.301425	-0.337581	-0.0246269	-0.161101	0.554168	-0.011593	0.0235386	-0.201836	0.53873	-0.28233	-0.208213	-0.281562	-0.24205	-0.231218	0.126232	0.159223	0.0131805	-0.191457	0.45404	0.0651377	0.839815	0.826998	0.799074	0.793553	0	0.281757	0.396055	0.516276	0.859969	0.261048	0.806696	0.321176	0.689831	0.443201
		Eicosapentaenoic acid	-0.358695	0.298321	0.388031	0.526608	0.300723	-0.0565223	-0.609168	-0.484911	0.476541	-0.122582	0.506059	-0.483698	-0.349885	-0.329143	-0.393411	0.495096	0.354499	0.67641	0.755537	0.241425	-0.108136	0.192485	-0.0491349	0.293694	-0.055115	-0.0860924	-0.228204	0.0403161	-0.398381	0.321379	-0.173422	0.0667894	0.654676	0.601164	0.341261	0.398011	0.102988	0.377804	0	0.864811	0.313366	0.662581	0.482199	0.302093	0.252193	0.716534	0.623864
		Ethanol	0.085883	-0.0847303	-0.0836518	-0.0999004	-0.151902	-0.648648	0.345091	0.611779	-0.0828158	0.0524773	0.0580799	0.16484	0.516601	-0.488344	-0.294097	-0.327351	0.212421	0.0635526	-0.344911	-0.107348	-0.0918727	-0.101348	0.313652	-0.493151	0.0904916	-0.174537	-0.540011	0.167165	0.0571796	0.362987	-0.372065	0.254316	0.126014	0.383182	0.462051	0.377054	-0.113854	0.302211	0.0620387	0	0.644168	0.208785	0.753302	0.587516	0.289877	0.624677	0.245035
		Formate	-0.115203	0.551773	0.00872924	-0.307874	0.305192	-0.163073	0.414672	0.602992	0.231064	-0.313822	0.209408	0.0414969	0.277653	0.68735	0.738491	-0.233283	-0.292177	-0.000542471	-0.549536	0.302741	0.426336	-0.349731	0.623805	0.174289	0.01407	0.564364	0.618348	0.681605	0.463357	0.301308	-0.472136	0.434939	0.178315	-0.126161	-0.155155	-0.152716	-0.193954	-0.233442	-0.35552	0.167268	0	0.820579	0.275986	0.422268	0.875188	0.77942	0.390046
		Free cholesterol	-0.321852	0.0158605	0.397755	-0.181247	0.540861	-0.310913	-0.296944	0.367125	0.157126	0.152608	-0.348094	0.159965	0.377943	-0.641475	-0.303578	-0.0435461	0.132695	-0.243432	-0.0309151	-0.0856683	0.144068	-0.348948	-0.0459947	-0.448516	0.61123	0.32681	-0.624811	0.119384	-0.133524	-0.126977	0.166607	0.0306984	-0.0151559	-0.0499338	0.124524	-0.0509497	-0.437572	-0.0642791	0.158145	0.435163	-0.0825817	0	0.827862	0.179334	0.527261	0.15742	0.647354
		Fructose	0.668125	-0.405656	-0.262425	-0.0174109	-0.328982	-0.00769754	-0.103609	0.165366	-0.250721	-0.131433	0.0497812	-0.337488	0.392907	-0.411308	-0.189052	-0.278848	0.0569199	-0.130141	-0.271023	-0.25762	-0.279498	0.173823	-0.506203	-0.374133	0.00103652	-0.163743	-0.487423	-0.0784759	0.576899	-0.513287	0.167808	0.188183	-0.369403	0.280852	0.632404	0.443616	0.508462	0.393144	-0.252136	0.114256	-0.382016	0.0791862	0	0.507373	0.105829	0.97702	0.878866
		Fumarate	-0.29242	0.756191	0.393915	0.118932	0.869234	0.217405	-0.678847	0.0987041	0.753518	-0.483364	0.17457	-0.418593	-0.0709113	0.141572	0.364368	0.14279	0.0225187	0.0663899	0.103491	0.645771	0.652505	-0.113018	0.0679328	0.21738	0.470443	0.879139	0.141088	0.645981	0.169435	0.0210365	0.16213	0.486272	0.452856	0.0536482	-0.0156374	-0.152829	-0.136615	-0.0890707	0.363324	-0.195912	0.286483	0.46156	-0.238274	0	0.493782	0.0400445	0.00931644
		gamma-Linolenic acid	0.199456	-0.179073	-0.140137	0.175074	-0.14514	0.00818895	0.344451	0.313352	-0.346615	-0.136745	-0.367573	0.214988	0.438481	-0.304468	0.00267153	-0.268386	0.412641	-0.415953	-0.320723	-0.194813	-0.135189	-0.277775	0.110177	-0.219659	0.298101	-0.054754	-0.461568	-0.0548297	0.40765	-0.0569399	0.0785276	-0.0664873	-0.133468	-0.159612	0.116763	-0.0190952	-0.235888	-0.3502	-0.399906	0.371958	-0.0572441	0.227527	0.541668	-0.245721	0	0.719687	0.876511
		Glucose	0.0327375	-0.1832	0.208741	0.112051	-0.388078	-0.253129	0.542771	-0.389351	-0.272143	0.372499	0.334042	0.10712	-0.0280347	0.0296128	-0.180916	0.473725	0.157993	0.571272	0.25011	-0.484704	-0.794614	0.0644509	0.412822	0.449031	-0.380407	-0.695762	0.0999088	-0.361747	-0.0521393	0.50708	-0.545768	-0.416577	0.163249	0.353796	0.249064	0.540247	0.233873	0.144789	0.131853	0.17702	-0.101887	-0.482915	0.0105063	-0.654468	0.130335	0	0.0164233
		Glutamate	0.117159	0.617032	0.00536635	0.0571931	0.573584	0.515806	-0.477181	0.202074	0.515182	-0.61113	-0.0723385	-0.309578	-0.036301	0.362621	0.617059	-0.153742	-0.0599872	-0.339704	-0.262669	0.681744	0.781036	-0.00739214	-0.0465717	0.136009	0.471372	0.90937	0.267858	0.595591	0.479933	-0.207781	0.457646	0.522865	0.125981	-0.239342	-0.18493	-0.380755	-0.0141154	-0.27425	-0.177429	-0.405471	0.305886	0.165683	0.0555467	0.769061	0.0566336	-0.730489	0
		Glutamine	-0.021137	-0.412567	0.20159	-0.496544	-0.245809	-0.752659	0.794696	0.183342	-0.32174	0.708809	-0.231935	0.673611	0.501475	-0.176802	-0.184751	0.116283	0.155118	0.0313667	-0.223619	-0.623211	-0.585278	-0.0524217	0.429727	-0.11609	-0.233605	-0.551968	-0.108906	-0.478565	-0.222019	0.392178	-0.324609	-0.514148	-0.0647192	-0.054706	0.0225249	0.202437	-0.13031	-0.0117163	-0.20785	0.545635	0.0695268	0.0621942	-0.0808438	-0.634628	0.214633	0.622643	-0.746817
		Glycero-3-phosphocholine	-0.00549599	0.0847147	-0.324628	0.0682509	-0.00641083	0.697234	-0.0919386	0.223571	-0.303236	-0.301069	-0.332789	0.0423426	-0.278104	0.203666	0.216297	-0.396928	-0.518689	-0.545613	-0.284366	0.150206	0.477367	-0.432863	-0.108624	-0.181886	0.54554	0.446427	0.0864999	0.376933	0.276084	-0.433917	0.271457	0.232026	-0.568479	-0.469836	-0.386642	-0.527381	-0.305638	-0.443196	-0.586999	-0.298007	0.22967	0.0423887	0.0842865	0.20165	0.225342	-0.563709	0.610197
		Glycerol	-0.0864611	0.00852766	0.356095	-0.667805	0.443913	-0.808765	0.292462	0.638889	0.234618	0.286591	-0.259977	0.377982	0.84334	-0.169432	0.163449	-0.113074	0.186026	-0.20971	-0.469976	-0.162312	0.0378059	-0.160963	0.264906	-0.319455	0.0900943	0.256811	-0.147281	0.0469106	0.0953171	0.106017	-0.0906042	-0.0159168	0.122994	-0.127509	0.0986295	0.0190643	-0.239593	-0.0349898	-0.146185	0.528592	0.358375	0.656732	-0.0139204	0.184241	0.163945	-0.151937	-0.0405938
		Glycine	0.122394	0.791138	0.05785	-0.022616	0.379233	0.368084	0.0565495	0.136586	0.474638	-0.505213	0.290188	-0.218633	-0.108404	0.848181	0.879938	0.0573351	-0.208338	0.0723908	-0.332853	0.605526	0.541335	0.00609357	0.514947	0.5747	0.14663	0.695874	0.786348	0.672164	0.563813	0.317629	-0.0759962	0.47765	0.309249	-0.0772788	-0.200427	-0.158973	0.128951	-0.241236	-0.250578	-0.332136	0.721187	-0.375469	-0.264524	0.443083	-0.100688	-0.130993	0.660759
		Glycylproline	0.306862	-0.26945	-0.388294	0.444674	-0.466396	0.356857	-0.259935	-0.477956	-0.175792	-0.319349	0.394625	-0.587377	-0.299594	0.118475	-0.0807974	-0.0122766	0.0597832	0.239747	0.340463	-0.0261707	-0.275811	0.311478	-0.598731	0.167679	-0.590854	-0.362065	0.0915503	-0.224262	0.168948	-0.424943	-0.0103783	0.00236507	-0.059031	0.239999	0.245795	0.229735	0.521037	0.284001	0.16031	-0.500362	-0.41599	-0.635202	0.41711	-0.261952	-0.100156	0.227984	-0.0828846
		Histidine	0.247671	0.77281	0.0761526	0.333398	0.335822	0.462065	-0.578894	-0.17037	0.67337	-0.631028	0.65828	-0.745358	-0.385174	0.371325	0.382051	0.201212	-0.131735	0.458466	0.0947267	0.739275	0.462023	0.340859	0.103494	0.481121	0.177048	0.552283	0.363691	0.684183	0.415808	0.231882	0.023448	0.704422	0.456021	0.505064	0.29963	0.280643	0.513613	0.344725	0.354701	-0.291086	0.189972	-0.246545	-0.0247093	0.602066	-0.334863	-0.197594	0.595986
		Hypoxanthine	-0.052076	0.749675	0.280645	-0.0763379	0.819006	0.128338	-0.531927	0.328613	0.761375	-0.512195	0.112707	-0.353602	0.143686	0.217998	0.52736	-0.0285734	-0.00414551	-0.0804368	-0.208942	0.682232	0.741085	-0.0287895	0.109409	0.109141	0.468445	0.962413	0.183428	0.711013	0.37919	0.00609674	0.226409	0.606656	0.379012	0.010486	0.0270038	-0.152611	-0.0338721	-0.0583557	0.123	-0.108998	0.417045	0.447644	-0.101158	0.947547	-0.125253	-0.703031	0.854332
		Isobutyrate	-0.505448	0.531192	0.584028	0.257176	0.444912	0.357051	-0.425658	-0.574028	0.369139	0.12054	0.328467	-0.164511	-0.719839	0.104559	-0.123051	0.707793	-0.276449	0.572601	0.62857	0.200875	0.042705	-0.0750224	0.346083	0.597535	0.387241	0.174889	0.254866	0.229973	-0.404526	0.448703	-0.126351	-0.0345801	0.309169	0.240464	-0.134141	0.0879877	-0.0713129	0.0190799	0.568341	-0.280998	-0.0102518	0.00848045	-0.608906	0.430499	-0.585074	0.048447	0.0795809
		Isoleucine	-0.377162	0.500041	0.54285	0.44746	0.283537	0.387297	-0.226806	-0.708232	0.30148	0.108538	0.27718	-0.068822	-0.694402	0.0967994	-0.103733	0.792324	0.0485435	0.574305	0.653161	0.180564	-0.117374	0.0473736	0.485999	0.754537	0.316017	-0.0255927	0.210641	0.0493326	-0.362541	0.65589	-0.0920782	-0.180888	0.454052	0.251806	-0.130855	0.141303	-0.0323359	-0.0905983	0.548259	-0.227699	-0.13371	-0.182167	-0.512452	0.189349	-0.279027	0.361624	-0.0431223
		Isopropanol	-0.232359	-0.0430502	0.621221	0.0992064	0.308185	0.213698	-0.363531	-0.830854	0.185076	0.472553	-0.186832	0.110029	-0.359511	-0.194873	-0.260908	0.804642	0.237369	0.182675	0.667447	-0.195354	-0.356318	0.223835	-0.11067	0.483582	0.160272	-0.179446	-0.0325811	-0.555182	-0.479516	0.0645003	0.41347	-0.631686	0.144584	-0.0916018	-0.194651	-0.00557978	0.0453635	-0.131827	0.396072	-0.533605	-0.636128	0.0488278	-0.0992373	0.0845966	-0.195741	0.173133	-0.0532606
		Lactate	-0.308403	0.797556	0.519925	-0.0172731	0.929225	0.213964	-0.555824	0.0307139	0.777172	-0.33435	0.102971	-0.265588	-0.0796464	0.279146	0.475652	0.284119	-0.0215424	0.0594077	0.0729163	0.596776	0.612887	-0.0969534	0.216742	0.367065	0.492601	0.890888	0.308808	0.580019	0.141086	0.127111	0.190648	0.355602	0.448879	-0.0583717	-0.150943	-0.210572	-0.146642	-0.194365	0.267972	-0.293136	0.352013	0.389757	-0.343818	0.96413	-0.287326	-0.572821	0.767297
		Lauric acid	-0.595224	-0.0631245	0.690409	0.0832812	0.300577	0.247014	-0.109481	-0.740048	-0.103365	0.612532	-0.281135	0.349577	-0.461684	-0.14497	-0.315901	0.798874	-0.0241321	0.158242	0.683601	-0.414876	-0.42928	-0.2529	0.149906	0.480674	0.331835	-0.210327	0.0168448	-0.468849	-0.593058	0.13481	0.118212	-0.768693	-0.0467138	-0.265381	-0.408708	-0.153551	-0.350154	-0.404461	0.245232	-0.420344	-0.389093	0.120447	-0.355891	0.00773071	-0.15016	0.243099	-0.182226
		Leucine	-0.271895	0.667215	0.188065	0.768009	0.252328	0.450262	-0.294678	-0.418655	0.408886	-0.446144	0.338065	-0.295274	-0.554865	0.133327	0.0842262	0.391662	0.363325	0.409516	0.485523	0.565453	0.225482	0.0522167	0.419667	0.601971	0.244208	0.179426	0.106949	0.31905	-0.103089	0.616411	-0.0808165	0.18825	0.684886	0.289424	-0.0512272	0.0388734	-0.101472	-0.152993	0.56836	-0.0556597	0.00687898	-0.178957	-0.396322	0.337658	0.000369862	0.173025	0.192396
		Linoleic acid	0.263407	-0.265045	-0.178696	0.151274	-0.230954	-0.131984	0.264728	0.387911	-0.3548	-0.0716994	-0.297334	0.169833	0.459916	-0.551407	-0.239064	-0.332043	0.373815	-0.330586	-0.316464	-0.225265	-0.171189	-0.196153	0.0380176	-0.424562	0.328942	-0.157511	-0.688767	-0.0443245	0.318661	-0.0351829	0.0491078	0.0335074	-0.163145	0.0504049	0.319473	0.156499	-0.151974	-0.0895557	-0.270959	0.603192	-0.167629	0.368504	0.601467	-0.281676	0.936615	0.111132	-0.0839773
		Lysine	0.182878	0.860488	0.0852572	0.342488	0.346598	0.25866	-0.102939	0.00848725	0.666696	-0.590872	0.359357	-0.294211	-0.127845	0.455649	0.588617	0.158811	0.313182	0.238184	-0.113024	0.791738	0.500536	0.29052	0.561226	0.556664	0.191938	0.517275	0.382717	0.572436	0.378887	0.654705	0.0195059	0.523353	0.718561	0.257217	0.0447453	0.0662962	0.187692	-0.0545802	0.193415	0.00423008	0.386763	-0.242735	-0.222357	0.428032	0.072848	0.0316999	0.491005
		Malonate	-0.0974313	0.572574	0.11686	0.0479413	0.553769	0.484032	-0.544018	-0.177677	0.576386	-0.457275	0.157743	-0.407923	-0.297616	0.603758	0.601545	0.126569	-0.165287	-0.0225033	0.0950016	0.601936	0.596163	0.104192	-0.141598	0.418778	0.0460237	0.713975	0.609921	0.393078	0.18533	-0.205158	0.289955	0.298199	0.235119	-0.208386	-0.308349	-0.359407	0.0948302	-0.180356	0.0865866	-0.749645	0.253885	-0.154732	-0.254924	0.719969	-0.477178	-0.546474	0.771836
		Mannose	0.0123815	-0.451858	-0.0975494	-0.172569	-0.238404	0.191999	0.0390129	-0.275033	-0.420079	0.152004	0.0326867	-0.141817	-0.0769207	0.27267	0.0563024	0.0312768	-0.406831	-0.0323129	0.120051	-0.484472	-0.384241	-0.166143	-0.488699	0.0853605	-0.423039	-0.2228	0.310965	-0.30354	0.133771	-0.677084	-0.0881108	-0.333977	-0.52587	-0.255834	-0.100744	-0.0571324	0.176259	-0.058432	-0.309524	-0.640749	-0.108959	-0.387163	0.271263	-0.25473	-0.179137	0.0802992	-0.064706
		Margaric acid	0.437645	-0.163228	-0.0647557	-0.180511	0.0781545	-0.354363	-0.341943	0.374083	0.232995	-0.00319913	-0.199616	-0.0627848	0.478718	-0.69889	-0.324335	-0.291099	0.321522	-0.252455	-0.274524	0.118187	0.165093	0.37905	-0.360251	-0.628621	0.261064	0.0954358	-0.722271	-0.0290518	0.073803	-0.168689	0.467377	0.290793	0.00750688	0.25764	0.476711	0.231808	0.226664	0.443627	0.118537	0.481442	-0.388156	0.641494	0.523789	0.160451	0.259834	-0.392351	0.111784
		Methanol	-0.0036977	0.860305	0.455485	-0.0310692	0.858173	0.0881686	-0.490722	0.13826	0.894681	-0.454803	0.265196	-0.3968	0.114689	0.285322	0.573923	0.234549	0.122881	0.150362	-0.0996581	0.6871	0.588008	0.119855	0.273612	0.38066	0.39914	0.881004	0.286692	0.654643	0.395117	0.244515	0.159019	0.537592	0.587982	0.163816	0.115712	0.0321351	0.124979	0.00935695	0.25981	-0.141036	0.378669	0.305423	-0.126852	0.902103	-0.147718	-0.442624	0.765674
		Methionine	-0.11998	0.394808	0.032513	0.0894698	0.109665	0.0371549	0.588482	0.311088	-0.0597221	-0.316148	0.100286	0.107031	0.226684	0.541413	0.614117	-0.0577511	0.0694446	-0.00833753	-0.335117	0.0707242	0.0551358	-0.466539	0.683375	0.382535	0.0469783	0.252568	0.420112	0.402791	0.527395	0.360641	-0.484578	0.11023	0.200287	-0.163705	-0.14291	-0.0900544	-0.284023	-0.502299	-0.382014	0.139267	0.716186	-0.234052	-0.127427	-0.0237363	0.484411	0.30841	0.14978
		Myo-Inositol	-0.0232734	0.434974	-0.0378977	-0.270207	0.563138	0.215944	-0.210693	0.421185	0.424912	-0.332982	-0.434162	0.142655	0.162124	0.356269	0.617541	-0.31602	-0.0325313	-0.633758	-0.446763	0.573781	0.855581	-0.0555807	0.0180803	-0.107923	0.390354	0.85702	0.276121	0.388837	0.195198	-0.186598	0.540519	0.310423	0.0336795	-0.574215	-0.494928	-0.686029	-0.305149	-0.457508	-0.350688	-0.258383	0.41359	0.315508	-0.202746	0.654413	-0.0101649	-0.829879	0.844123
		Myristic acid	-0.0945669	0.473736	0.240174	-0.157961	0.272704	0.268281	0.189794	-0.325882	0.331336	0.0051731	0.0948542	0.10808	-0.281171	0.887836	0.705464	0.411838	-0.148334	0.127023	0.0108851	0.26865	0.176315	0.132937	0.436755	0.767022	-0.172932	0.28426	0.94407	0.0728611	0.0486759	0.333748	0.00719586	-0.141193	0.261267	-0.316306	-0.526973	-0.297028	0.0699561	-0.365367	-0.15387	-0.641712	0.428724	-0.587202	-0.534602	0.142806	-0.402724	0.152583	0.271246
		Niacinamide	0.168886	0.614394	-0.0285088	-0.24904	0.511703	0.0147011	0.0855288	0.622813	0.481334	-0.534819	-0.0691338	-0.0429121	0.443326	0.541746	0.869284	-0.326863	0.0590999	-0.365251	-0.66357	0.577404	0.706297	-0.0879108	0.337019	0.0753669	0.228316	0.856053	0.412561	0.63878	0.651249	0.0683557	0.118395	0.533092	0.249911	-0.274011	-0.152122	-0.318164	-0.0967641	-0.326398	-0.409909	-0.00400418	0.734382	0.130562	-0.0309504	0.550418	0.232062	-0.471099	0.764895
		Nitrosodimethylamine	0.148147	0.596502	0.0263624	0.317855	0.0873891	0.336336	-0.456668	-0.316315	0.514574	-0.404698	0.779985	-0.670198	-0.562563	0.349989	0.14868	0.273506	-0.265409	0.674874	0.262181	0.566946	0.247368	0.392021	0.119405	0.475333	-0.0645605	0.212998	0.403917	0.511019	0.116607	0.346497	-0.186128	0.557172	0.409989	0.620086	0.291942	0.384791	0.548483	0.511926	0.489185	-0.225656	0.123582	-0.427458	-0.231133	0.34111	-0.615306	0.0414853	0.204139
		Oleic acid	0.196718	-0.266811	-0.303254	0.0112019	-0.228092	-0.279538	0.0977765	0.612993	-0.279086	-0.0571336	-0.251721	0.146269	0.408465	-0.685493	-0.416052	-0.55462	0.13679	-0.330158	-0.379659	-0.0957275	0.0721315	-0.16281	-0.0696911	-0.7605	0.363088	-0.0767034	-0.795973	0.120045	0.105116	-0.0741352	0.0343148	0.272663	-0.229744	0.154214	0.357487	0.129761	-0.190894	0.165135	-0.145247	0.811576	-0.0967441	0.58103	0.40752	-0.137817	0.587095	-0.193133	-0.116017
		Ornithine	0.307732	0.682765	0.0968793	-0.24439	0.557253	-0.0655663	-0.0898047	0.58839	0.622696	-0.552938	0.214866	-0.30718	0.469369	0.398265	0.754732	-0.203934	0.00760516	-0.0838478	-0.605575	0.576651	0.596842	0.0354171	0.303271	0.102587	0.263494	0.848115	0.305608	0.75723	0.775117	0.113609	0.0181678	0.706634	0.326793	0.0909137	0.214549	0.0488619	0.185932	0.0195178	-0.213672	0.0950635	0.652479	0.19576	0.146949	0.626442	0.158778	-0.403406	0.734325
		Palmitic acid	0.237191	0.711077	0.137369	-0.197675	0.424241	-0.00490497	0.0586643	0.240548	0.608378	-0.477365	0.477234	-0.370722	0.223172	0.787384	0.893586	0.0629896	-0.0819187	0.230944	-0.387957	0.512192	0.379356	0.137215	0.408608	0.516005	-0.136191	0.635837	0.752049	0.62352	0.687889	0.259623	-0.219283	0.520992	0.439087	0.125728	0.0978187	0.111664	0.349125	0.0273369	-0.130351	-0.216743	0.721608	-0.316344	-0.0904384	0.438408	-0.158767	-0.0377538	0.526819
		Pentadecanoic acid	-0.707425	0.0394419	0.0357678	0.458645	0.104118	0.24523	0.243949	-0.084279	-0.311296	-0.108826	-0.370491	0.347548	-0.17659	0.0768658	0.0383616	0.00290344	0.291609	-0.26495	0.28143	-0.0775854	0.0206497	-0.668893	0.264153	0.158359	0.143104	-0.00510792	-0.0096295	-0.085261	-0.266744	0.0790661	-0.161059	-0.395281	0.0905287	-0.521128	-0.582188	-0.561045	-0.857243	-0.837042	-0.035242	-0.0328055	0.146118	0.0687677	-0.409625	-0.00244402	0.38329	0.0669999	-0.022503
		Phenylalanine	0.145046	0.613725	-0.277376	-0.0647448	0.194158	0.312211	0.148953	0.325709	0.366096	-0.487154	-0.0694746	0.0820949	-0.0786912	0.758256	0.805593	-0.293514	-0.0833079	-0.316468	-0.496124	0.723564	0.79338	0.108897	0.401844	0.220562	0.098301	0.639034	0.648483	0.515108	0.300778	0.269742	0.193047	0.444338	0.222685	-0.349064	-0.476847	-0.515456	-0.0894178	-0.368785	-0.377825	-0.194794	0.664403	-0.311786	-0.40532	0.326294	-0.0754444	-0.352794	0.622402
		Plasmalogen	-0.0391755	-0.314281	-0.161192	-0.305206	-0.087828	-0.350868	0.159324	0.234651	-0.168766	-0.0552634	0.172347	-0.189154	0.4017	0.257046	0.205707	-0.269115	-0.152973	-0.00849967	-0.144146	-0.296218	-0.189082	-0.189508	-0.356905	-0.157877	-0.648706	-0.0616073	0.249049	-0.0649549	0.238311	-0.527479	-0.360983	-0.0381315	-0.182044	-0.110259	0.0936912	0.0218972	0.0771701	0.078523	-0.175447	-0.160621	0.244599	-0.141139	0.167852	-0.0932457	-0.172003	-0.00987149	-0.129487
		Proline	-0.223057	0.802619	0.282358	-0.144955	0.773505	-0.060546	-0.309237	0.417527	0.751169	-0.394159	0.135821	-0.153772	0.111471	0.295932	0.511044	-0.0366379	-0.0433341	0.00730763	-0.230913	0.690644	0.760555	-0.080456	0.37815	0.110644	0.389171	0.876522	0.282854	0.733526	0.165836	0.295047	0.0184121	0.575964	0.482135	0.0124825	-0.0932084	-0.194826	-0.192572	-0.0782317	0.174219	0.103866	0.614578	0.411897	-0.450874	0.857093	-0.280817	-0.579655	0.632074
		Propylene glycol	-0.784038	0.0158436	0.425226	-0.228024	0.394324	-0.1339	0.0602155	0.142978	-0.156911	0.41333	-0.320234	0.449124	-0.0834035	-0.175058	-0.230721	0.129537	-0.351903	-0.0984697	0.156245	-0.292733	0.0269653	-0.703451	0.276945	-0.141009	0.46556	0.152527	-0.0951154	0.0767409	-0.473553	0.0435312	-0.216247	-0.278944	-0.205455	-0.330686	-0.386822	-0.328235	-0.752161	-0.379621	0.0186103	0.179256	0.245553	0.589763	-0.552477	0.240798	-0.179895	-0.236213	-0.0957002
		Pyridoxine	0.632273	-0.00142237	-0.671829	-0.0357544	-0.35547	-0.0767672	0.0965112	0.674624	-0.0631172	-0.619611	0.325524	-0.445477	0.403633	0.132006	0.283332	-0.758572	-0.139411	-0.132962	-0.658322	0.259424	0.292324	0.105519	-0.209837	-0.435999	-0.231153	0.187324	-0.0375965	0.502935	0.757681	-0.289536	-0.175753	0.750231	-0.150675	0.284429	0.489348	0.237514	0.402116	0.387616	-0.36248	0.315023	0.35073	-0.160594	0.554343	-0.0569556	0.272604	-0.19456	0.227667
		Pyroglutamate	-0.105933	0.301622	0.11778	-0.236146	0.0878354	0.1073	0.472984	0.157468	-0.110165	-0.0838188	0.295582	-0.0214241	0.0195484	0.746466	0.604576	0.0818047	-0.529781	0.183928	-0.278816	-0.115826	-0.0525035	-0.446794	0.504857	0.452683	-0.0668028	0.242657	0.73235	0.417202	0.494676	0.115228	-0.573789	0.0919592	-0.126064	-0.127688	-0.139399	0.00388816	-0.0235372	-0.258534	-0.45555	-0.212635	0.761499	-0.406574	-0.183066	-0.0131597	-0.0482817	0.245079	0.131383
		Pyruvate	0.0595326	-0.52671	-0.619189	0.34058	-0.877902	0.0922674	0.42586	-0.0202628	-0.761665	0.0665663	-0.0192797	0.17501	-0.271963	-0.199452	-0.476154	-0.362591	-0.106622	-0.0227563	0.0461634	-0.325127	-0.324537	-0.118714	-0.0698134	-0.317439	-0.265804	-0.711765	-0.271124	-0.259257	-0.226933	0.00317372	-0.290443	-0.142465	-0.375207	0.0683452	-0.000201313	0.0430504	-0.1019	0.0552199	-0.155623	0.322772	-0.184225	-0.390128	0.052117	-0.763944	0.216728	0.416565	-0.612654
		Sarcosine	-0.429903	0.0152752	0.733141	-0.0533602	0.375437	0.00944998	-0.302067	-0.763227	0.233469	0.597365	-0.0286502	0.133938	-0.380037	-0.122971	-0.291042	0.860742	0.0375181	0.382942	0.702907	-0.246626	-0.380769	0.126436	0.0299534	0.493243	0.0736423	-0.188045	0.0959679	-0.458388	-0.62221	0.191924	0.141703	-0.606091	0.187965	-0.000451374	-0.189758	0.0636623	-0.0108056	-0.0194337	0.509938	-0.423572	-0.436102	0.0825655	-0.372943	0.126794	-0.501773	0.21308	-0.217159
		Serine	-0.0283764	0.600003	0.386768	0.168599	0.392705	0.579801	-0.551857	-0.508688	0.469436	-0.154924	0.464295	-0.476026	-0.640456	0.345171	0.191486	0.560195	-0.419772	0.487524	0.355304	0.37091	0.1908	0.161909	0.125058	0.636635	0.330625	0.39334	0.447209	0.403716	0.0892269	0.173551	0.0658512	0.259123	0.176394	0.286607	0.0339258	0.170984	0.361441	0.173912	0.304957	-0.566967	0.0328352	-0.223955	-0.207645	0.503819	-0.532171	-0.105466	0.448446
		Stearic acid	-0.117843	-0.328025	-0.198256	0.203697	-0.144554	-0.0831121	-0.110725	0.287835	-0.306802	0.0674981	-0.464566	0.267992	0.0990344	-0.809034	-0.623972	-0.375379	0.231264	-0.399384	-0.00781868	-0.105689	0.0791961	-0.210385	-0.196677	-0.698423	0.454229	-0.148813	-0.879009	-0.115443	-0.31531	-0.122664	0.242953	-0.0129136	-0.215075	-0.0421996	0.0623286	-0.129111	-0.444763	-0.0469483	0.0603688	0.594182	-0.370942	0.658222	0.172906	-0.0658667	0.454451	-0.288024	-0.13556
		Stearidonic acid	0.0726452	0.331541	0.134685	0.243857	0.0383169	-0.0633793	-0.282261	-0.0750532	0.260476	-0.351105	0.974531	-0.817039	-0.120596	0.0822062	-0.0299205	0.201716	-0.254831	0.848898	0.225231	0.102425	-0.197002	0.0226118	0.0522275	0.284954	-0.210283	0.0207108	0.124035	0.523045	0.383296	0.142404	-0.678384	0.524182	0.295964	0.850737	0.740089	0.778367	0.532499	0.671339	0.48842	0.113718	0.183692	-0.195083	0.142971	0.194627	-0.326116	0.277432	-0.0918509
		Succinate	-0.209638	0.633326	0.505173	-0.403652	0.685676	-0.196844	0.206303	0.098254	0.625504	0.0352631	-0.0482212	0.257877	0.220406	0.657273	0.765694	0.341193	0.119821	0.0111975	-0.214712	0.34394	0.336945	0.0285816	0.631815	0.552311	0.0403395	0.567753	0.70628	0.225383	0.0927063	0.485839	0.00304666	-0.0260634	0.509402	-0.30825	-0.407947	-0.279911	-0.153107	-0.388838	-0.0735663	-0.204433	0.619076	-0.0123179	-0.565467	0.440827	-0.23112	-0.0481911	0.354566
		Taurine	0.072778	0.668351	0.365777	-0.0129548	0.253428	-0.0570983	0.375545	-0.00584103	0.408959	-0.0568314	0.320391	0.0800822	0.00566165	0.464674	0.491043	0.411704	0.107417	0.400935	-0.165659	0.291598	0.0455092	0.106715	0.911742	0.65949	0.162352	0.210958	0.477304	0.363152	0.273938	0.88703	-0.306525	0.165813	0.543651	0.237159	0.0319309	0.245109	0.128483	-0.0777174	0.0182556	0.178427	0.509224	-0.273464	-0.333369	0.069063	0.0750135	0.469832	0.0571316
		Threonate	0.269192	0.703146	0.0818617	-0.219205	0.503967	-0.156353	0.0532616	0.403751	0.760386	-0.384255	-0.0138143	0.0394339	0.369689	0.464538	0.770115	-0.0863686	0.363914	-0.167749	-0.51895	0.741085	0.672666	0.364559	0.471648	0.222182	0.108554	0.685894	0.397608	0.438238	0.365382	0.475553	0.25845	0.455512	0.610629	-0.0797393	-0.11502	-0.183283	0.0879338	-0.130401	-0.0897481	0.0940966	0.529512	0.042867	-0.219504	0.483542	0.04971	-0.268174	0.567072
		Threonine	-0.225818	0.586363	0.684836	-0.126955	0.93826	-0.0854546	-0.479557	0.0689402	0.741447	-0.0762267	-0.0892457	-0.0774278	0.223204	-0.114609	0.239452	0.363389	0.270776	-0.00278968	0.0523922	0.365606	0.367591	-0.021123	0.20461	0.204605	0.574356	0.703608	-0.0650051	0.313297	0.0720926	0.178538	0.300474	0.156643	0.468338	-0.00141141	0.0264972	-0.0477096	-0.150054	-0.129189	0.313707	-0.0187782	0.0930005	0.680244	-0.115759	0.824359	-0.00814067	-0.442875	0.566841
		trans-4-Hydroxy-L-proline	-0.125605	-0.114369	-0.239634	0.605413	-0.518013	0.387663	-0.167786	-0.487678	-0.348482	-0.126048	0.575026	-0.449388	-0.722	-0.0555212	-0.470054	0.132935	-0.326458	0.590594	0.564222	-0.113577	-0.336351	-0.057741	-0.143466	0.174585	-0.225583	-0.497618	-0.0256794	0.0371545	-0.201032	0.0313434	-0.461729	0.0584807	-0.0936216	0.494597	0.238842	0.363361	0.205626	0.351985	0.390755	-0.0870701	-0.24277	-0.494194	-0.0683299	-0.298087	-0.306333	0.395871	-0.407236
		Triacylglyceride	0.393124	-0.630695	-0.454848	-0.42148	-0.578478	-0.602431	0.347581	0.268587	-0.297978	0.201381	0.105125	0.0149514	0.452037	-0.0321812	-0.125459	-0.417714	-0.0435127	-0.0176075	-0.301764	-0.358534	-0.326834	0.308504	-0.410723	-0.461345	-0.819914	-0.509457	-0.0227318	-0.371017	0.0270775	-0.323917	-0.197918	-0.0545288	-0.254234	0.109818	0.27826	0.237674	0.382578	0.47407	-0.180274	0.195485	-0.0605288	-0.266731	0.292521	-0.562827	-0.171555	0.211924	-0.536817
		Tricosanoic acid	0.169378	-0.0468489	0.267632	-0.0541647	0.25834	-0.350009	-0.266364	0.0643638	0.241188	-0.157539	0.353873	-0.518001	0.522358	-0.219401	0.0200616	0.10958	0.265282	0.267698	0.0475795	-0.159007	-0.301952	0.0438543	-0.315481	0.00212351	-0.218254	0.0696459	-0.20824	0.0404014	0.455576	-0.310295	-0.172173	0.127693	0.192637	0.385748	0.642496	0.522007	0.369808	0.360436	0.244152	0.0332731	-0.129444	0.243864	0.591484	0.207721	0.162475	0.055392	0.0485319
		Tryptophan	0.132192	0.178115	-0.223269	0.12794	-0.157294	0.285654	0.430969	0.0809172	-0.100014	-0.0478387	-0.456676	0.530821	-0.114627	0.210712	0.26295	-0.125514	0.232125	-0.425484	-0.303385	0.263943	0.295988	0.0631075	0.487281	0.10949	0.303784	0.0554863	0.106725	-0.0264825	-0.0251392	0.448154	0.313893	-0.077385	0.0511273	-0.393321	-0.487697	-0.436834	-0.286742	-0.521239	-0.40235	0.102833	0.148022	-0.202534	-0.223157	-0.215123	0.445187	0.0830881	0.14434
		Tyrosine	-0.242888	0.796508	0.147583	0.0315601	0.7102	0.297831	-0.318	0.348215	0.560899	-0.597822	0.111031	-0.264222	-0.028275	0.481747	0.658002	-0.113437	-0.165078	-0.117707	-0.217334	0.673299	0.788638	-0.293184	0.276617	0.210889	0.425768	0.958137	0.409327	0.808711	0.373263	0.0483905	0.0202252	0.572865	0.29703	-0.165903	-0.221192	-0.353665	-0.260083	-0.31561	-0.0368378	-0.178691	0.665994	0.234579	-0.326395	0.857647	-0.121695	-0.632767	0.83645
		Urea	-0.0104772	0.694142	0.706059	-0.0401144	0.748946	-0.0348588	-0.500643	-0.198247	0.810978	-0.155767	0.540496	-0.518275	0.0181147	0.141204	0.291001	0.609481	0.0352595	0.581957	0.202449	0.343264	0.0908114	0.193962	0.24879	0.568437	0.243824	0.519897	0.246182	0.44079	0.293267	0.312347	-0.0785322	0.322818	0.572326	0.484626	0.396808	0.4567	0.390524	0.309076	0.495284	-0.171277	0.138837	0.188128	-0.0292582	0.689506	-0.31069	-0.0403838	0.395257
		Uridine	0.317559	0.402876	-0.404799	-0.00674036	0.188987	0.370342	-0.112915	0.552854	0.201346	-0.731621	-0.0418421	-0.270969	0.189897	0.440969	0.679388	-0.578256	-0.138809	-0.470456	-0.603933	0.571987	0.74149	-0.0986418	-0.0574993	-0.131455	0.221691	0.75188	0.259483	0.651108	0.712683	-0.308804	0.223996	0.657869	-0.073567	-0.246608	-0.0911749	-0.349631	0.00735675	-0.22778	-0.493352	-0.156047	0.516106	-0.0108488	0.227303	0.445441	0.267884	-0.621889	0.836377
		Valine	-0.326172	0.924727	0.618143	0.260421	0.730628	0.226514	-0.249688	-0.228677	0.715034	-0.267864	0.340393	-0.206339	-0.272177	0.359715	0.425784	0.590363	0.145172	0.438232	0.252894	0.544221	0.310878	-0.0429538	0.672054	0.757156	0.420058	0.570079	0.401716	0.523586	0.0889441	0.681805	-0.123919	0.229607	0.718709	0.197869	-0.0746206	0.0568672	-0.0820591	-0.191382	0.423108	-0.12473	0.366816	0.0486622	-0.499778	0.654351	-0.163727	0.0323558	0.424758
		Glutamine+Pyroglutamate	-0.0460779	-0.318148	0.220503	-0.529892	-0.212091	-0.689073	0.871383	0.212894	-0.332836	0.653154	-0.14794	0.635006	0.481443	0.0150741	-0.0272906	0.130594	0.0174729	0.0749349	-0.280946	-0.620771	-0.569182	-0.159434	0.532302	0.00070906	-0.238427	-0.465113	0.0761451	-0.352525	-0.0896738	0.401029	-0.449299	-0.466134	-0.092441	-0.0833218	-0.0127877	0.193369	-0.129633	-0.0745595	-0.309314	0.466458	0.252895	-0.0406253	-0.121751	-0.606436	0.192162	0.651939	-0.677612
		Choline/Creatine	-0.126332	0.506062	0.0885777	-0.167271	0.58818	0.423719	-0.200264	0.1255	0.398879	-0.322629	-0.308798	0.060169	-0.0507317	0.599377	0.734157	-0.0613112	-0.11815	-0.466909	-0.246073	0.507979	0.710198	-0.118221	0.0766954	0.24337	0.305646	0.819796	0.5484	0.347111	0.221054	-0.173329	0.438507	0.159621	0.0530151	-0.613501	-0.599103	-0.684088	-0.259285	-0.577498	-0.334744	-0.580218	0.4302	0.0469034	-0.280704	0.631857	-0.105202	-0.646805	0.85565
		Aspartate/Asparagine	-0.0521128	-0.159696	-0.260946	-0.312508	0.0521323	0.196674	0.0949098	0.199737	-0.115344	0.152191	-0.865547	0.644375	0.00650241	0.120039	0.195606	-0.36266	-0.0151911	-0.880208	-0.328971	0.147826	0.522299	-0.00400373	-0.144298	-0.338739	0.228924	0.257432	0.0699877	-0.244464	-0.306427	-0.270177	0.715276	-0.236246	-0.344096	-0.86564	-0.797372	-0.894555	-0.475223	-0.593912	-0.523321	-0.252307	0.0125109	0.165285	-0.254493	0.0515265	0.0460568	-0.594282	0.35199
		Glutamate/Glutamine	-0.0767504	-0.0153955	0.0765783	0.314719	0.19669	0.767531	-0.47355	-0.436875	-0.0818047	-0.0950239	-0.436089	-0.0268142	-0.400175	-0.0928165	-0.0295458	0.165057	0.0209329	-0.404158	0.292607	0.0611759	0.154528	-0.106334	-0.375974	0.135614	0.493996	0.232352	-0.120316	-0.157128	-0.0324306	-0.452109	0.657497	-0.233825	-0.272329	-0.432127	-0.364045	-0.435806	-0.174595	-0.462276	-0.12088	-0.653042	-0.447377	0.101015	0.215684	0.25754	0.234169	-0.392584	0.543559
		Glutamate/Glutamine+Pyroglutamate	0.119468	0.331154	-0.178845	0.296289	0.259127	0.801367	-0.450909	-0.0833119	0.169101	-0.539247	-0.242404	-0.226442	-0.294567	0.270123	0.404403	-0.149347	-0.0324865	-0.45836	-0.0647704	0.50398	0.596439	-0.0228686	-0.246593	0.131507	0.426222	0.605752	0.157612	0.292118	0.322364	-0.37355	0.595172	0.254193	-0.100352	-0.386147	-0.337929	-0.504297	-0.067927	-0.42036	-0.253849	-0.597713	-0.0129413	-0.0394177	0.158102	0.476994	0.194254	-0.604083	0.869676
		MUFA+PUFA/SFA	0.223152	-0.434027	-0.506998	0.149478	-0.532731	-0.172566	0.288702	0.507782	-0.550626	-0.0729839	-0.21845	0.163272	0.293506	-0.582239	-0.442784	-0.614679	0.108167	-0.315767	-0.333862	-0.226936	-0.0931374	-0.208044	-0.098818	-0.711607	0.154696	-0.322779	-0.720526	-0.00623076	0.10928	-0.116013	-0.093364	0.156343	-0.344702	0.111949	0.29788	0.115476	-0.181368	0.0999195	-0.25297	0.740013	-0.124515	0.278209	0.438768	-0.428281	0.660065	0.0298522	-0.290688
Table S8. Pearson correlation coefficients between metabolites. Differences between BM and PB at day 0.
[truncated: 57 more columns]

## Sheet: Table S9. B29B29
Table S9. Pearson correlation coefficients between metabolites. BM at day 29.
			p-values →
Pearson correlation
r ↓			10Z-Heptadecaenoic acid	2-Aminobutyrate	2-Hydroxybutyrate	2-Hydroxyisobutyrate	2-Hydroxyisovalerate	2-Oxoglutarate	2-Oxoisocaproate	3-Hydroxybutyrate	3-Hydroxyisovalerate	3-Methyl-2-oxovalerate	5,8,11-Eicosatrienoic acid	Acetate	Acetoacetate	Acetone	Acetylcarnitine	Alanine	Arachidic acid	Arachidonic acid	Arginine	Asparagine	Aspartate	Behenic acid	Betaine	Carnitine	Cholesterol esters	Choline	cis-9-Palmitoleic acid	Citrate	Creatine	Creatinine	Cystine	Dimethylamine	Dimethylglycine	Docosahexaenoic acid	Docosapentaenoic acid	Docosatetraenoic acid	Docosatrienoic acid	Eicosadienoic acid	Eicosapentaenoic acid	Ethanol	Formate	Free cholesterol	Fructose	Fumarate	gamma-Linolenic acid	Glucose	Glutamate
		10Z-Heptadecaenoic acid	0	0.627553	0.563363	0.189809	0.82193	0.645314	0.774372	0.401966	0.975022	0.838972	0.232228	0.549405	0.296177	0.358977	0.870632	0.860623	0.449265	0.32995	0.905571	0.177499	0.953494	0.969462	0.731829	0.900905	0.539523	0.620085	0.00483252	0.36148	0.654247	0.83453	0.918807	0.901678	0.833295	0.986048	0.095797	0.708191	0.830288	0.10967	0.314332	0.883636	0.795293	0.703158	0.338146	0.560746	0.134919	0.216396	0.674746
		2-Aminobutyrate	-0.175574	0	0.124095	0.228471	0.46354	0.464424	0.0359754	0.818779	0.0511104	0.50722	0.273662	0.0522857	0.625536	0.177382	0.782052	3.44167e-05	0.828738	0.346021	0.00133086	0.242733	0.311157	0.681404	0.378061	0.142547	0.0719536	0.704684	0.548156	0.326124	0.070366	0.00967114	0.430477	0.0387175	0.261648	0.06475	0.985196	0.225323	0.452076	0.230253	0.519685	0.152066	0.134628	0.212163	0.126728	0.368078	0.95121	0.274014	0.123756
		2-Hydroxybutyrate	-0.208426	0.519173	0	0.988186	0.230464	0.467263	0.095396	0.561679	0.00176359	0.502005	0.943513	0.878665	0.62472	0.923831	0.849132	0.097929	0.623374	0.429343	0.165531	0.715825	0.685221	0.98284	0.580706	0.974993	0.688411	0.813941	0.919138	0.294339	0.410016	0.161556	0.703061	0.330486	0.866634	0.0735847	0.896357	0.357123	0.640654	0.877004	0.386966	0.165864	0.479612	0.490985	0.977921	0.638723	0.600289	0.464143	0.577043
		2-Hydroxyisobutyrate	0.451899	-0.418704	0.00540071	0	0.936782	0.227599	0.783781	0.166161	0.913236	0.731136	0.316085	0.765796	0.499219	0.0120095	0.939889	0.65043	0.206395	0.411724	0.76565	0.321155	0.654212	0.62562	0.940595	0.127959	0.190303	0.481846	0.485273	0.0699691	0.302583	0.793382	0.571774	0.847407	0.890887	0.164305	0.697195	0.12457	0.807541	0.348147	0.745323	0.72885	0.565703	0.165661	0.32497	0.616203	0.00762613	0.523226	0.490415
		2-Hydroxyisovalerate	0.0819516	0.262613	0.417084	-0.0289239	0	0.112782	0.121142	0.306602	0.0606528	0.326704	0.250963	0.773803	0.0298385	0.879682	0.540977	0.248983	0.678617	0.876745	0.378702	0.245828	0.459502	0.290202	0.0729076	0.0591017	0.890517	0.214101	0.348368	0.114444	0.0181504	0.809637	0.0711147	0.0166309	0.13205	0.317683	0.943805	0.89043	0.124157	0.447964	0.930329	0.19141	0.453162	0.984634	0.412572	0.0449218	0.761405	0.823655	0.314072
		2-Oxoglutarate	0.166698	0.262113	0.260508	0.419416	0.532839	0	0.103794	0.718981	0.39568	0.0225547	0.992144	0.166931	0.552195	0.884582	0.601574	0.182311	0.72771	0.750708	0.279726	0.74035	0.0192184	0.232668	0.00517598	0.294731	0.653856	0.00154244	0.735015	0.622268	0.155216	0.958892	0.939585	0.0773684	0.000662355	0.500194	0.619542	0.901736	0.00179704	0.982044	0.738004	0.996737	0.129543	0.760325	0.413079	0.907269	0.152562	0.0798871	0.00961348
		2-Oxoisocaproate	-0.104271	0.664786	0.555633	-0.0998321	0.522662	0.544321	0	0.750382	0.00570255	0.00996632	0.660907	0.555106	0.898272	0.749384	0.389104	0.0291419	0.231571	0.700434	0.0138657	0.456544	0.285053	0.371743	0.348441	0.0664585	0.910402	0.0855211	0.545866	0.885692	0.00293067	0.0906974	0.79629	0.00159256	0.216585	0.136218	0.466801	0.549501	0.299156	0.300575	0.808204	0.310634	0.414016	0.0388148	0.330366	0.883932	0.944527	0.607679	0.0040188
		3-Hydroxybutyrate	-0.298622	-0.0834219	0.209306	0.474197	-0.360185	-0.130675	0.115645	0	0.687873	0.901142	0.934937	0.808097	0.471905	0.0603432	0.383481	0.963325	0.508863	0.0991323	0.775646	0.842315	0.112592	0.182339	0.156966	0.0893904	0.706911	0.577275	0.1232	0.521191	0.449522	0.215567	0.945233	0.851603	0.176872	0.147463	0.176305	0.123462	0.304328	0.461541	0.75009	0.0930341	0.529306	0.896217	0.778536	0.787168	0.352788	0.483846	0.720652
		3-Hydroxyisovalerate	0.0114199	0.629572	0.851672	-0.039726	0.610853	0.302439	0.797622	0.145743	0	0.280211	0.694703	0.821366	0.784154	0.704229	0.32847	0.0289592	0.581134	0.586523	0.0278065	0.570511	0.847625	0.84949	0.735938	0.38619	0.718748	0.755061	0.814852	0.227467	0.0790577	0.0312296	0.540396	0.0227909	0.73994	0.109995	0.953757	0.500832	0.684799	0.894628	0.437132	0.2803	0.783248	0.170796	0.805987	0.333117	0.815989	0.869289	0.161562
		3-Methyl-2-oxovalerate	-0.0740172	0.238358	0.241205	0.124837	0.346475	0.705831	0.764808	0.0452851	0.378928	0	0.457833	0.71555	0.744666	0.756983	0.942083	0.4149	0.206407	0.7049	0.484998	0.297139	0.0871953	0.0618181	0.161976	0.129241	0.156358	0.00263724	0.573609	0.973997	0.0519511	0.914088	0.876604	0.0799444	0.0799058	0.457665	0.5324	0.771402	0.064222	0.374896	0.534951	0.662156	0.381417	0.112505	0.2209	0.859513	0.824705	0.491318	0.00558885
		5,8,11-Eicosatrienoic acid	0.415657	-0.383725	-0.0258398	0.353661	0.400856	0.00359119	-0.158971	-0.0297694	0.142418	-0.265854	0	0.466216	0.0214924	0.0456874	0.110362	0.615425	0.989592	0.498661	0.844911	0.000379792	0.391065	0.68596	0.570068	0.487746	0.669432	0.705211	0.0275716	0.00878417	0.632594	0.872207	0.0537638	0.814591	0.659606	0.338898	0.220385	0.202662	0.952574	0.00250527	0.690734	0.238411	0.251482	0.251189	0.0021228	0.0110588	0.542815	0.453633	0.760976
		Acetate	-0.215752	-0.627148	-0.0556392	-0.108327	0.104539	-0.473442	-0.212751	0.0884148	-0.0822145	-0.132327	0.261099	0	0.719582	0.419857	0.729853	0.0231128	0.536765	0.339416	0.066084	0.289568	0.100601	0.569162	0.326595	0.791901	0.332744	0.413921	0.867956	0.263568	0.844552	0.214616	0.241802	0.373264	0.0839763	0.642541	0.202948	0.647703	0.191671	0.655484	0.32555	0.185225	0.00267409	0.795101	0.122787	0.135668	0.0734877	0.0677846	0.101468
		Acetoacetate	-0.367482	0.176588	0.176998	-0.242732	-0.681963	-0.214282	0.0466053	0.257893	-0.0996562	0.118369	-0.709738	-0.130385	0	0.199916	0.199283	0.926077	0.339404	0.208676	0.951676	0.0332586	0.959717	0.97773	0.573228	0.475402	0.940239	0.592984	0.110262	0.0649704	0.510835	0.879083	0.0109992	0.239193	0.54619	0.378528	0.740472	0.11267	0.551051	0.127091	0.711405	0.0239659	0.146802	0.229112	0.0293952	0.0192213	0.539936	0.844244	0.822567
		Acetone	0.325344	-0.463397	0.0348625	0.752592	0.0551704	-0.0529105	-0.11612	0.611429	0.137796	-0.112507	0.641267	0.28791	-0.44287	0	0.148675	0.487003	0.217155	0.103397	0.670472	0.0362468	0.0485299	0.410457	0.174444	0.114265	0.226093	0.69697	0.467071	0.00531289	0.331615	0.7153	0.0997898	0.953185	0.225166	0.0447806	0.895462	0.0302631	0.411041	0.177409	0.920833	0.983822	0.461509	0.444182	0.00906773	0.0905584	0.189315	0.732162	0.974832
		Acetylcarnitine	0.0593482	0.100647	-0.0692999	-0.0274999	0.220211	-0.188716	0.306464	0.309932	0.345292	0.0264951	0.535872	0.125452	-0.443427	0.491937	0	0.622113	0.927947	0.209722	0.381365	0.327341	0.418356	0.895687	0.188913	0.781142	0.930973	0.860673	0.821666	0.377942	0.534391	0.109948	0.278821	0.160607	0.447911	0.275115	0.676636	0.184624	0.572555	0.693517	0.736381	0.927359	0.429983	0.422232	0.186362	0.155365	0.776279	0.517808	0.438648
		Alanine	-0.0639762	0.946169	0.552157	-0.164156	0.40239	0.458781	0.68406	-0.0167706	0.684615	0.290856	-0.181685	-0.703829	-0.0338321	-0.249467	0.17831	0	0.919702	0.546798	0.000532064	0.517015	0.285145	0.681221	0.247504	0.210312	0.140962	0.483854	0.829448	0.740578	0.0800408	0.00780171	0.787395	0.0105938	0.132459	0.173139	0.764522	0.552533	0.222147	0.491559	0.455565	0.210702	0.0919411	0.482914	0.303491	0.663803	0.576058	0.119656	0.0435017
		Arachidic acid	-0.270756	0.0787784	0.177675	-0.437221	0.150265	0.12648	0.416187	-0.237463	0.1992	0.437211	-0.0047581	0.222449	0.338038	-0.428061	0.0329745	-0.0367574	0	0.274416	0.746308	0.591314	0.298542	0.00371839	0.692172	0.402343	0.780965	0.525408	0.816518	0.644468	0.320987	0.648058	0.445624	0.722678	0.686142	0.164328	0.901398	0.220161	0.529576	0.864427	0.526703	0.983799	0.90853	0.150834	0.374272	0.966832	0.202564	0.586911	0.685524
		Arachidonic acid	-0.344303	-0.333706	-0.282318	0.292752	0.0565252	-0.11549	-0.139635	0.550525	-0.196423	-0.137472	0.243037	0.33803	-0.435256	0.544842	0.43436	-0.217128	-0.38317	0	0.629503	0.726889	0.340002	0.324434	0.652799	0.657754	0.970482	0.92202	0.261055	0.416335	0.941573	0.896273	0.22831	0.857237	0.538771	0.0106441	0.0623468	0.000162987	0.64021	0.664418	0.0959408	0.366581	0.394742	0.342444	0.274148	0.517979	0.572799	0.573303	0.895397
		Arginine	0.0432482	0.862213	0.474816	-0.108396	0.312899	0.379282	0.742701	0.103669	0.688178	0.25058	-0.0712587	-0.601056	0.0221018	-0.15426	0.311244	0.891438	0.117586	-0.174596	0	0.536162	0.396723	0.704607	0.590768	0.307286	0.0854738	0.501832	0.789081	0.806921	0.0916725	0.00362832	0.392034	0.0134981	0.316917	0.189966	0.919495	0.565023	0.607072	0.420781	0.985888	0.127489	0.127133	0.365984	0.338642	0.507963	0.386991	0.386158	0.0352315
		Asparagine	0.463286	-0.407279	0.132195	0.350214	0.404849	-0.120428	-0.266589	-0.0724637	0.204702	-0.366803	0.900494	0.372179	-0.672123	0.664074	0.346048	-0.233042	-0.193962	0.126873	-0.22277	0	0.132934	0.995017	0.503868	0.391792	0.551496	0.384475	0.0110272	0.00141305	0.467392	0.784454	0.0132459	0.890698	0.414103	0.531708	0.223528	0.420744	0.701574	0.000308143	0.774546	0.267354	0.11011	0.263629	3.69508e-05	0.0029641	0.891818	0.301586	0.386615
		Aspartate	0.0212696	0.357038	-0.147037	-0.162281	0.264905	0.718574	0.37542	-0.533075	-0.069999	0.567309	-0.305261	-0.548552	0.0184215	-0.635028	-0.288801	0.375354	0.365814	-0.337644	0.301804	-0.509025	0	0.102571	0.00642692	0.0514625	0.840874	0.00694709	0.970861	0.183952	0.120396	0.628367	0.331178	0.220096	0.000200931	0.286931	0.594372	0.466782	0.00641079	0.449075	0.962617	0.707872	0.157668	0.853535	0.0349997	0.375504	0.622196	0.241683	0.0743353
		Behenic acid	-0.0139629	-0.148901	0.00784515	-0.176546	0.371725	0.415302	0.317252	-0.458755	0.069134	0.608704	0.146676	0.205403	-0.0101815	-0.293511	-0.047795	-0.148991	0.819414	-0.348001	-0.137614	0.00227775	0.545932	0	0.235059	0.237754	0.181082	0.109811	0.548162	0.924438	0.293128	0.169818	0.872917	0.60323	0.210763	0.364725	0.577457	0.467385	0.0967417	0.59251	0.979908	0.346764	0.857774	0.430698	0.691572	0.39218	0.414875	0.698482	0.483
		Betaine	-0.124504	0.313298	0.199421	-0.0271767	0.589468	0.802795	0.332133	-0.483377	0.122537	0.478336	-0.204932	-0.346548	-0.203291	-0.466185	-0.452713	0.403541	0.143649	-0.162981	0.194242	-0.240186	0.791035	0.413378	0	0.0852138	0.777405	0.0311136	0.978775	0.824919	0.0948711	0.531392	0.869822	0.205	0.000137711	0.224913	0.771957	0.725233	0.000878423	0.74619	0.992053	0.401689	0.373591	0.590216	0.253495	0.919717	0.888078	0.0768488	0.235214
		Carnitine	-0.0453938	0.498451	0.0114332	-0.514683	0.613756	0.368505	0.600401	-0.564117	0.308258	0.513213	-0.249055	-0.0960112	-0.255931	-0.531	0.101075	0.433855	0.298394	-0.160528	0.359711	-0.304815	0.628842	0.411224	0.570235	0	0.662287	0.0670026	0.876826	0.46019	0.000211597	0.804737	0.958837	0.019132	0.0646443	0.138558	0.510553	0.397903	0.206881	0.317703	0.942129	0.365728	0.71213	0.166605	0.323647	0.837947	0.423174	0.926906	0.163005
		Cholesterol esters	0.220983	-0.591044	-0.145481	0.451451	-0.0501755	0.162457	-0.0410282	0.136498	-0.130787	0.483994	0.154771	0.342442	-0.0273397	0.420649	0.0315867	-0.500164	0.101159	0.0134964	-0.569848	0.21465	-0.073133	0.459925	-0.102839	-0.15829	0	0.38166	0.569776	0.331058	0.60633	0.189376	0.339913	0.644059	0.881591	0.353536	0.965302	0.612237	0.672694	0.405822	0.245933	0.73384	0.607638	0.685409	0.488282	0.197599	0.916521	0.566712	0.744798
		Choline	0.179332	0.137576	-0.0856819	0.252332	0.430634	0.856791	0.569778	-0.201194	0.11342	0.835108	-0.137321	-0.29144	-0.193106	-0.141316	-0.0639533	0.251215	0.228521	-0.0356932	0.2413	-0.309317	0.786624	0.536568	0.678209	0.599452	0.311061	0	0.976797	0.924723	0.0565516	0.693629	0.835567	0.0691949	0.00384303	0.681452	0.796694	0.907034	0.0218529	0.51218	0.981417	0.689235	0.425033	0.661283	0.271234	0.998418	0.29803	0.409372	0.00526446
		cis-9-Palmitoleic acid	0.806376	-0.216411	-0.037016	0.250427	0.33218	0.122979	-0.217621	-0.520225	0.0852562	-0.203093	0.688916	-0.0605848	-0.535998	0.260616	0.0820746	-0.0784474	-0.0844777	-0.393139	-0.0973373	0.758265	-0.0133229	0.216408	0.00970377	-0.056488	0.205084	-0.0106084	0	0.141108	0.614555	0.562053	0.265914	0.993564	0.786362	0.829095	0.00571535	0.707273	0.732292	0.000646885	0.287167	0.361043	0.491711	0.409444	0.0879943	0.102766	0.601151	0.283052	0.811393
		Citrate	0.323747	-0.346864	0.368782	0.594368	0.530779	0.178232	0.0523989	0.230789	0.419524	-0.0118888	0.772704	0.391243	-0.603021	0.801416	0.313373	-0.12032	-0.167118	0.290002	-0.0889656	0.860037	-0.457261	0.0345839	-0.0805578	-0.264514	0.343563	-0.0344534	0.500006	0	0.870662	0.992002	0.0145866	0.672374	0.661961	0.571789	0.709065	0.235526	0.990996	0.0292345	0.878219	0.543231	0.281231	0.406381	0.00300786	0.00426008	0.607073	0.70901	0.97779
		Creatine	-0.162264	0.593698	0.293775	-0.362982	0.722975	0.485161	0.830449	-0.270608	0.579614	0.627834	-0.173047	-0.0714253	-0.236391	-0.343193	0.223714	0.578085	0.350328	-0.0267287	0.560851	-0.260435	0.523552	0.369642	0.556361	0.914402	-0.186296	0.618641	-0.182125	-0.0593344	0	0.390308	0.865714	0.000940441	0.0845438	0.128405	0.311601	0.612481	0.201371	0.26269	0.765117	0.71447	0.940019	0.129579	0.39515	0.712641	0.58921	0.769929	0.0513479
		Creatinine	-0.0760822	0.766715	0.478755	-0.095315	0.0876943	-0.0187989	0.56224	0.429396	0.677872	0.0393348	-0.0586208	-0.430198	0.0554463	0.132448	0.536395	0.77986	-0.165334	0.0475254	0.820586	-0.0995148	-0.175166	-0.47063	-0.225315	0.0899883	-0.452292	-0.14294	-0.209111	-0.00365648	0.305725	0	0.809374	0.0851596	0.8051	0.688668	0.729582	0.97541	0.680516	0.458464	0.633654	0.0478988	0.333232	0.267262	0.808024	0.763361	0.586613	0.547229	0.195904
		Cystine	-0.0371681	0.281653	-0.138362	-0.204046	-0.592442	-0.0276394	0.0939493	0.0250521	-0.220519	0.0565903	-0.62415	-0.408013	0.758432	-0.549639	-0.379941	0.0981303	0.272851	-0.418836	0.304667	-0.745894	0.343483	-0.0582926	-0.0597227	-0.0188241	-0.337703	0.0756001	-0.389482	-0.73911	-0.0616213	0.0878173	0	0.595987	0.871314	0.349046	0.929568	0.136685	0.636538	0.0739874	0.662065	0.0927052	0.0911149	0.450907	0.00635548	0.000218546	0.696964	0.925154	0.711239
		Dimethylamine	0.0450383	0.657752	0.343945	-0.0701004	0.729558	0.58227	0.855586	-0.0681543	0.704979	0.578235	0.0853779	-0.316297	-0.410079	-0.0214108	0.479704	0.760882	0.128896	0.065544	0.744583	-0.0500923	0.425603	0.187873	0.438428	0.718924	-0.167322	0.595681	0.00294242	0.153326	0.874144	0.570315	-0.191569	0	0.0880363	0.398072	0.678874	0.904351	0.166038	0.612133	0.907636	0.944048	0.694234	0.284639	0.759227	0.491456	0.638123	0.494055	0.00459437
		Dimethylglycine	0.076657	0.39269	0.0611961	0.0500051	0.510021	0.8851	0.42854	-0.463879	0.120624	0.578294	-0.159613	-0.572084	-0.217449	-0.421409	-0.271534	0.50956	0.146588	-0.221382	0.353093	-0.291331	0.915531	0.43347	0.923329	0.6036	-0.0542897	0.817827	0.0986167	-0.158451	0.571234	-0.0898184	0.0590331	0.56608	0	0.329838	0.538556	0.766594	0.000234797	0.743532	0.805613	0.619793	0.173414	0.783393	0.175	0.785047	0.416079	0.0870981	0.0413533
		Docosahexaenoic acid	-0.00637815	-0.603412	-0.588357	0.476024	-0.352571	-0.242197	-0.505362	0.493212	-0.536336	-0.26595	0.338371	0.168078	-0.313008	0.643311	0.382655	-0.467432	-0.476001	0.760575	-0.451757	0.225146	-0.374069	-0.321683	-0.421617	-0.502785	0.328837	-0.148878	-0.0786122	0.204038	-0.514171	-0.145356	-0.33174	-0.300984	-0.344378	0	0.6255	0.000837371	0.536155	0.692574	0.554608	0.518855	0.61282	0.198603	0.197431	0.610328	0.249375	0.843884	0.652771
		Docosapentaenoic acid	0.555079	0.00676784	0.0474867	0.141207	0.0257063	0.179606	-0.260769	-0.464415	-0.021149	-0.224776	0.425363	-0.440213	-0.12037	-0.0478984	-0.151235	0.10893	0.0451673	-0.607738	0.0368523	0.422759	0.192395	0.2011	0.105412	-0.236544	0.0158659	-0.0937598	0.797501	0.135457	-0.356733	-0.125582	-0.032231	-0.150139	0.221496	-0.176606	0	0.407952	0.404024	0.01614	0.209649	0.987641	0.453161	0.322432	0.65528	0.727203	0.494593	0.99495	0.864027
		Docosatetraenoic acid	-0.135879	-0.421281	-0.326532	0.518616	0.0502155	0.0450119	-0.215701	0.519916	-0.241847	-0.105674	0.440463	0.16551	-0.532978	0.680701	0.456641	-0.214104	-0.425549	0.919947	-0.20756	0.287385	-0.260779	-0.260439	-0.127668	-0.301086	0.183298	0.0425757	-0.136324	0.413004	-0.183175	-0.0112427	-0.504845	0.0438094	-0.107949	0.877887	-0.295013	0	0.981685	0.761578	0.280662	0.370225	0.65539	0.14295	0.160344	0.343866	0.208996	0.412171	0.903802
		Docosatrienoic acid	-0.0780565	0.269143	0.169018	0.0886753	0.5191	0.850939	0.365383	-0.361766	0.147243	0.604353	-0.0216908	-0.450215	-0.214884	-0.293161	-0.20364	0.4239	0.226286	-0.16924	0.185918	-0.139083	0.791176	0.553779	0.876358	0.436801	0.153169	0.708398	0.124283	-0.00411604	0.441592	-0.149336	-0.171073	0.474317	0.912083	-0.222774	0.297379	0.00837297	0	0.85382	0.579981	0.572424	0.198971	0.706174	0.377568	0.750218	0.627494	0.0451411	0.0896215
		Eicosadienoic acid	0.536747	-0.417255	0.0564059	0.332323	0.271504	-0.00820898	-0.364387	-0.263746	0.0482823	-0.315275	0.837326	0.161651	-0.515685	0.463371	0.142995	-0.246947	-0.0622163	-0.157239	-0.287363	0.905715	-0.270865	0.193348	-0.117642	-0.352557	0.296295	-0.235661	0.885802	0.683779	-0.391904	-0.265495	-0.5877	-0.183351	-0.11891	0.143453	0.731774	0.110326	0.0671269	0	0.46023	0.32561	0.385536	0.195499	0.0104136	0.0258266	0.795	0.440809	0.413293
		Eicosapentaenoic acid	-0.354859	-0.231601	-0.30778	-0.118056	0.0318819	-0.121549	-0.0883647	0.115784	-0.277769	-0.223416	0.144349	0.34725	-0.134327	-0.0362382	0.122325	-0.267148	0.227826	0.554881	0.00645147	-0.104188	0.0170943	0.00918549	-0.00363285	0.0264737	-0.404767	-0.00849556	-0.373899	-0.0558452	0.108648	-0.172516	0.158399	-0.0422992	-0.0895782	0.213013	-0.434422	0.3786	-0.199795	-0.264491	0	0.316221	0.52498	0.466684	0.977671	0.687776	0.964965	0.942738	0.615127
		Ethanol	-0.0533467	0.488402	0.474488	0.125932	-0.45045	0.00149183	0.357398	0.558928	0.378863	0.158354	-0.4107	-0.456088	0.700831	0.00739597	-0.033244	0.433523	0.00740673	-0.320507	0.515225	-0.388405	-0.136034	-0.333222	-0.29879	-0.321047	-0.123541	-0.145079	-0.324025	-0.219015	-0.132848	0.636392	0.559391	0.0255949	-0.179479	-0.232049	0.0056499	-0.318207	-0.203708	-0.347209	-0.353568	0	0.0300653	0.249734	0.213912	0.122044	0.486718	0.527202	0.371303
		Formate	-0.0944177	0.507129	0.253578	0.207205	-0.268521	0.512867	0.291383	0.226431	0.100083	0.311211	-0.400455	-0.834503	0.49391	-0.263765	-0.281943	0.560471	0.0418883	-0.303012	0.515636	-0.53619	0.482664	-0.0652952	0.316092	-0.133977	-0.185631	0.284852	-0.246863	-0.378187	-0.0274405	0.342117	0.561644	0.142646	0.467168	-0.183003	0.268522	-0.161698	0.443702	-0.308662	-0.22875	0.681287	0	0.958128	0.0331464	0.0520044	0.130666	0.0171254	0.114232
		Free cholesterol	-0.138315	0.432277	0.247264	-0.474688	0.00702498	-0.11092	0.657508	0.0475512	0.469684	0.533184	-0.400681	0.0945078	0.418182	-0.273683	0.286504	0.251738	0.48968	-0.336042	0.320885	-0.391197	0.0672588	0.281524	-0.194525	0.473762	0.146945	0.158785	-0.294118	-0.295958	0.512827	0.388473	0.269813	0.37572	-0.100015	-0.444028	-0.349351	-0.498018	-0.136855	-0.446782	-0.260835	0.401808	-0.0191483	0	0.294366	0.851215	0.22694	0.330224	0.294451
		Fructose	0.338866	-0.516105	-0.0100941	0.347639	0.292246	-0.291942	-0.344025	0.102305	0.0894031	-0.424935	0.84427	0.520712	-0.683293	0.770745	0.455043	-0.362348	-0.315666	0.383367	-0.338539	0.945188	-0.667376	-0.143941	-0.398904	-0.348531	0.248758	-0.385519	0.566141	0.82928	-0.302763	-0.088449	-0.79166	-0.111442	-0.465655	0.445065	0.161752	0.479968	-0.313605	0.761993	0.0102085	-0.430794	-0.672434	-0.368763	0	0.00346413	0.964299	0.243692	0.271888
		Fumarate	0.209794	-0.319561	0.169982	0.181292	0.642991	0.042468	0.0532099	-0.0982373	0.342194	0.06449	0.758078	0.505971	-0.718562	0.562439	0.485008	-0.157542	0.015166	0.232521	-0.237953	0.82994	-0.314895	0.304578	-0.0367505	0.0744932	0.444916	-0.000723188	0.545674	0.81277	0.13373	-0.109481	-0.913689	0.247003	-0.0992359	0.184266	0.126723	0.335112	0.115723	0.69454	-0.145791	-0.521591	-0.627725	-0.0683341	0.822775	0	0.624211	0.400927	0.878393
		gamma-Linolenic acid	-0.506804	0.0223152	0.189371	-0.781205	0.110408	-0.487889	-0.0253753	-0.329319	0.0847249	-0.0806574	-0.219236	0.588516	0.220763	-0.452348	-0.10337	-0.201824	0.440548	-0.203514	-0.307764	-0.0495762	-0.178268	0.290871	-0.0512993	0.285948	-0.0382174	-0.366175	-0.188932	-0.185918	0.195042	-0.196376	-0.141319	-0.170282	-0.290154	-0.402086	-0.245274	-0.434981	-0.175604	-0.094555	0.0160199	-0.249625	-0.511589	0.419955	-0.0163249	0.177254	0	0.278912	0.138441
		Glucose	-0.428698	0.383466	0.262272	0.229693	0.0811472	0.578323	0.18561	0.25122	0.0599688	0.24708	-0.268252	-0.598098	0.071568	-0.124345	-0.232614	0.524438	-0.196223	0.203252	0.308278	-0.363679	0.408107	-0.140582	0.583094	-0.0334518	-0.206679	0.294161	-0.376866	-0.135484	0.106371	0.216901	0.0342553	0.24557	0.567451	0.0717353	0.00230874	0.292485	0.642495	-0.275634	-0.026195	0.227558	0.727372	-0.34412	-0.406525	-0.299251	-0.379875	0	0.250368
		Glutamate	0.152162	0.519571	0.201314	0.247578	0.355037	0.767092	0.81565	0.12987	0.478749	0.798709	-0.110612	-0.547395	-0.0816543	0.0115071	0.276887	0.646243	0.146889	-0.0479284	0.666757	-0.307996	0.587134	0.25169	0.413254	0.477312	0.118306	0.801901	-0.0868729	-0.0101543	0.629079	0.446422	0.134407	0.808966	0.6513	-0.162995	-0.0624015	0.0440616	0.563784	-0.291815	-0.181836	0.317529	0.53104	0.368703	-0.385035	-0.0557647	-0.502913	0.401316	0
		Glutamine	-0.19916	0.933349	0.445729	-0.296878	0.159941	0.146619	0.550677	0.137229	0.579263	0.0779038	-0.21248	-0.65046	0.0828233	-0.229338	0.321329	0.930266	-0.0766438	-0.105202	0.863402	-0.286605	0.171683	-0.335004	0.115446	0.284006	-0.612901	-0.0186539	-0.227428	-0.252161	0.419935	0.896404	0.176163	0.615895	0.233388	-0.314204	0.0144324	-0.147708	0.162524	-0.334866	-0.175024	0.524498	0.516584	0.296845	-0.342836	-0.260125	-0.127477	0.448767	0.479764
		Glycero-3-phosphocholine	-0.307931	0.298347	-0.056743	-0.496371	0.362179	0.445346	0.381528	-0.57947	-0.0275867	0.552364	-0.494959	-0.0890812	0.0789303	-0.769639	-0.354436	0.199136	0.462201	-0.239797	0.0781619	-0.564037	0.804266	0.580667	0.759192	0.81193	-0.0654742	0.630581	-0.26274	-0.486189	0.691587	-0.292595	0.202655	0.357243	0.704399	-0.506292	-0.207818	-0.362642	0.603516	-0.459709	0.123179	-0.321111	0.0847707	0.287223	-0.63067	-0.201274	0.354842	0.197423	0.311127
		Glycerol	0.136852	-0.308742	-0.397425	0.239292	-0.316313	0.169119	0.239608	0.237164	-0.232313	0.579302	-0.208839	0.115126	0.306348	0.0759318	0.0843897	-0.346468	0.351963	0.0363121	-0.117983	-0.393361	0.242597	0.389359	-0.159721	0.07137	0.555866	0.529527	-0.246003	-0.197568	0.0727987	-0.224698	0.411344	-0.00290072	0.026752	0.191353	-0.317126	0.0472743	-0.045736	-0.346805	0.123157	0.150925	0.0925608	0.420227	-0.314768	-0.209042	-0.234106	-0.232954	0.406175
		Glycine	-0.0281445	0.757628	-0.0134251	-0.194358	0.183842	0.485867	0.461141	-0.187682	0.185792	0.332508	-0.310891	-0.830735	-0.0721848	-0.412372	0.135123	0.80106	-0.0888215	-0.112651	0.664576	-0.48097	0.680017	-0.0506273	0.483052	0.5415	-0.378887	0.475655	-0.13753	-0.464086	0.509559	0.494778	0.230421	0.652407	0.689833	-0.180209	0.0944735	-0.0587071	0.555608	-0.385975	-0.172205	0.190527	0.59191	0.147908	-0.551674	-0.341647	-0.33747	0.566766	0.688442
		Glycylproline	-0.0227616	0.0780376	-0.319682	-0.00110402	0.229671	0.493041	-0.038961	-0.398599	-0.261287	0.274964	0.0466621	-0.461886	-0.351909	-0.227061	-0.00530607	0.215238	-0.0529077	0.0312304	-0.0686347	-0.0975973	0.651675	0.332138	0.587461	0.319909	0.163455	0.479763	0.172519	-0.185625	0.160695	-0.210987	-0.255745	0.256249	0.698254	0.203766	0.329895	0.246779	0.797783	0.124516	-0.202365	-0.395761	0.267385	-0.275629	-0.163804	0.110093	-0.20643	0.518963	0.332569
		Histidine	-0.0253552	0.633701	0.266757	-0.070711	0.677652	0.583029	0.706107	-0.0934045	0.583394	0.490425	0.174801	-0.438944	-0.466208	-0.0221172	0.515208	0.778402	0.0805333	0.106344	0.673795	-0.000629773	0.466657	0.193021	0.470591	0.613753	-0.15811	0.527265	0.0594544	0.121894	0.734538	0.54175	-0.294084	0.934124	0.617574	-0.14501	0.0245561	0.171981	0.616203	-0.0550104	-0.101759	-0.0356777	0.237827	0.20625	-0.0736399	0.283606	-0.214122	0.417264	0.761329
		Hypoxanthine	0.119282	-0.0301342	-0.573852	-0.61987	-0.163858	-0.407279	-0.0727725	-0.466581	-0.280179	-0.0803635	0.0483771	0.110237	0.00321198	-0.371517	0.363117	-0.197465	0.420768	-0.214261	-0.0738757	-0.116876	0.187211	0.344342	-0.291952	0.363305	-0.0259928	-0.0388835	0.138907	-0.460311	0.117159	-0.110617	0.209488	-0.00830729	-0.125694	-0.020558	0.0844343	-0.25071	-0.196548	-0.0275207	0.130425	-0.273656	-0.326653	0.411525	-0.0905479	-0.0203525	0.332898	-0.588172	-0.0969196
		Isobutyrate	0.167108	0.723671	0.6467	-0.0168456	0.500801	0.223355	0.589054	0.0930987	0.855612	0.0896172	0.269456	-0.400101	-0.274044	0.18026	0.487406	0.826827	-0.0990799	-0.141273	0.786073	0.283325	-0.0670368	-0.20396	0.0417733	0.209952	-0.34163	-0.0251717	0.246523	0.331017	0.406353	0.837303	-0.242364	0.700777	0.139244	-0.327183	0.222069	-0.0948163	0.137564	0.170675	-0.338871	0.366959	0.211523	0.231681	0.166576	0.275507	-0.161622	0.173022	0.457395
		Isoleucine	-0.00643297	0.891506	0.558287	-0.0911178	0.460479	0.415263	0.681021	0.0559778	0.744121	0.248832	-0.0210304	-0.631677	-0.165132	-0.0757966	0.338349	0.979395	-0.0938751	-0.113796	0.888357	-0.0747437	0.249274	-0.190168	0.302874	0.385361	-0.455734	0.201917	-0.00276371	0.0348054	0.557902	0.837444	-0.0439289	0.801267	0.420385	-0.363077	0.105949	-0.093807	0.360236	-0.138607	-0.263644	0.395921	0.458746	0.230828	-0.184077	-0.00379905	-0.238681	0.461197	0.640667
		Isopropanol	0.426177	-0.449337	0.167707	0.552146	0.195798	-0.15963	-0.296052	0.24342	0.184163	-0.386266	0.836501	0.327899	-0.52558	0.840911	0.350608	-0.256565	-0.328318	0.242349	-0.212204	0.939339	-0.666843	-0.195114	-0.402207	-0.550922	0.260131	-0.385561	0.60993	0.88389	-0.434863	0.00894409	-0.65895	-0.151297	-0.435657	0.384306	0.332224	0.412683	-0.268957	0.818493	-0.119274	-0.153041	-0.392026	-0.421485	0.929678	0.707901	-0.219044	-0.264414	-0.285674
		Lactate	0.173488	0.0597965	0.671169	0.384149	0.783816	0.479096	0.323604	-0.00833096	0.658391	0.191641	0.550364	0.122559	-0.525465	0.427511	0.0935223	0.274036	-0.0276019	0.0247822	0.178898	0.660493	-0.106961	0.175123	0.357632	0.0407033	0.137061	0.151646	0.449874	0.846485	0.258432	0.100778	-0.665718	0.41018	0.237194	-0.211832	0.232106	0.129224	0.374457	0.556937	-0.187847	-0.151274	-0.117488	-0.214712	0.518907	0.699371	-0.071882	0.162027	0.18728
		Lauric acid	-0.263009	-0.340669	-0.388107	0.284692	-0.0696573	-0.212267	-0.239425	0.529539	-0.296468	-0.216145	0.132178	0.291574	-0.396825	0.522238	0.377207	-0.251407	-0.539286	0.970251	-0.229574	0.0679743	-0.378673	-0.487911	-0.237163	-0.174059	0.00705195	-0.0867204	-0.395552	0.188441	-0.101787	0.0464278	-0.357567	-0.0149463	-0.279088	0.795435	-0.625739	0.877039	-0.274461	-0.215447	0.465814	-0.290589	-0.321533	-0.326364	0.351581	0.137711	-0.225039	0.143868	-0.102682
		Leucine	-0.0358804	0.871358	0.614865	-0.133371	0.460761	0.284844	0.604923	0.073366	0.770363	0.102861	0.0365505	-0.54285	-0.18398	-0.0351636	0.352929	0.946782	-0.134845	-0.0907424	0.857116	0.0244252	0.10009	-0.277037	0.216407	0.310902	-0.526639	0.0343845	0.0191997	0.0982173	0.492943	0.861361	-0.106966	0.732539	0.28915	-0.365879	0.10729	-0.0960036	0.245059	-0.0751688	-0.240201	0.381393	0.36415	0.189764	-0.0756184	0.0477156	-0.153686	0.400415	0.495675
		Linoleic acid	-0.667944	0.232555	0.372082	-0.716888	0.0255194	-0.575231	0.0312674	0.0150396	0.244333	-0.199833	-0.262883	0.443219	0.266683	-0.292594	0.0538851	0.0348614	0.199434	-0.0106636	-0.0980539	-0.0788961	-0.396022	-0.0792055	-0.197074	0.116231	-0.228953	-0.565383	-0.386104	-0.155699	0.135031	0.184667	-0.168685	-0.0970408	-0.432861	-0.277954	-0.360907	-0.265242	-0.294005	-0.213052	-0.0177777	0.023502	-0.348763	0.397487	0.00774653	0.0983954	0.881276	-0.153349	-0.458117
		Lysine	-0.164949	0.897883	0.483055	-0.387542	0.214546	-0.013837	0.599969	0.142199	0.687239	0.0498672	-0.132766	-0.442632	0.0459975	-0.157704	0.464323	0.858492	-0.00823833	-0.102268	0.845248	-0.173283	0.0057804	-0.314853	-0.0506326	0.32891	-0.578737	-0.114386	-0.187968	-0.158395	0.475198	0.938208	0.102277	0.638382	0.0520451	-0.356345	-0.0734087	-0.19937	-0.020928	-0.295687	-0.158528	0.493744	0.293435	0.458488	-0.20379	-0.118912	0.0283601	0.199056	0.406648
		Malonate	0.426934	0.263981	0.221423	0.393772	0.566239	0.948562	0.47674	-0.326672	0.318144	0.595087	0.1216	-0.516594	-0.305375	-0.0610106	-0.178264	0.457304	0.0941314	-0.301796	0.389796	0.0340293	0.706976	0.420903	0.748704	0.392865	0.141968	0.802422	0.395182	0.217935	0.442127	-0.0335723	-0.0418685	0.567292	0.868513	-0.331901	0.396825	-0.100395	0.795314	0.180564	-0.243888	-0.044973	0.43033	-0.11923	-0.189184	0.111571	-0.498296	0.390346	0.711574
		Mannose	-0.374645	0.42435	0.404066	-0.0549503	-0.290635	0.280247	0.471182	0.306925	0.221838	0.596308	-0.777835	-0.324136	0.792991	-0.367235	-0.375537	0.325467	0.250541	-0.34616	0.248497	-0.736217	0.284066	0.0964544	0.191053	0.0663823	0.13537	0.269743	-0.582979	-0.446107	0.174417	0.225492	0.535155	0.0748677	0.207083	-0.379303	-0.24292	-0.407695	0.22125	-0.623282	-0.346843	0.714132	0.65937	0.524104	-0.768314	-0.551409	0.0485857	0.406162	0.415609
		Margaric acid	0.590104	0.146282	-0.218731	0.403392	-0.024234	0.546153	0.317515	-0.0717146	-0.0201957	0.392519	-0.18713	-0.497331	0.0171586	-0.0428185	-0.146171	0.20312	-0.082205	-0.207542	0.382865	-0.312772	0.514608	0.0301273	0.237883	0.243221	0.024649	0.668345	0.109451	-0.158954	0.226251	0.0479647	0.50979	0.304468	0.472744	-0.135604	0.0641063	-0.134698	0.16859	-0.246474	-0.0169824	0.223983	0.399099	0.0692391	-0.389435	-0.394927	-0.681305	0.0369775	0.625257
		Methanol	-0.162512	0.0649219	-0.449591	-0.712963	0.0851225	-0.0390132	-0.133686	-0.803729	-0.40207	-0.00700597	-0.215692	-0.0197266	-0.0113851	-0.793973	-0.218441	-0.0865739	0.421648	-0.285794	-0.160623	-0.322966	0.603462	0.482413	0.392871	0.575172	-0.214442	0.180324	0.0233641	-0.602117	0.283888	-0.43786	0.19573	-0.0178861	0.378719	-0.287558	0.116755	-0.351872	0.300299	-0.14028	0.220927	-0.538473	-0.153253	0.0702732	-0.378829	-0.173093	0.455968	-0.124397	-0.15355
		Methionine	-0.050745	0.967956	0.415802	-0.274251	0.290836	0.352929	0.669775	-0.046063	0.604762	0.269009	-0.256964	-0.722379	0.0278883	-0.327516	0.234968	0.975759	-0.0119237	-0.239541	0.899996	-0.336301	0.397234	-0.165727	0.307839	0.486683	-0.531059	0.235634	-0.12658	-0.275064	0.583368	0.804322	0.212695	0.744231	0.458376	-0.449246	0.0657624	-0.261276	0.332176	-0.343739	-0.24417	0.452741	0.540906	0.357173	-0.439469	-0.253195	-0.175399	0.427787	0.644309
		Myo-Inositol	-0.202096	0.0428853	-0.660359	-0.625845	-0.172028	-0.108093	-0.0925956	-0.520593	-0.517037	0.0986369	-0.326727	-0.0979244	0.0948298	-0.668639	-0.00350352	-0.111961	0.341871	-0.0943667	-0.14018	-0.519354	0.569463	0.369782	0.175194	0.50889	-0.0885343	0.242369	-0.19533	-0.749841	0.228382	-0.296811	0.31583	0.000837382	0.276249	-0.00175187	-0.0772026	-0.15329	0.190864	-0.359159	0.223861	-0.369507	-0.0488285	0.217257	-0.476709	-0.307834	0.27894	-0.0929142	0.0147118
		Myristic acid	0.9093	-0.0136566	-0.101968	0.413056	0.288546	0.330381	0.0212256	-0.345079	0.122729	-0.101929	0.492979	-0.306885	-0.481767	0.23943	0.0659667	0.127407	-0.195403	-0.268281	0.284366	0.453778	0.166032	-0.00900102	0.0835159	0.0621177	-0.0787538	0.25455	0.765302	0.353227	0.0164627	0.0132601	-0.00151929	0.226993	0.257827	-0.121503	0.553157	-0.0899062	0.0504368	0.493947	-0.0867746	-0.111508	-0.00601235	-0.275417	0.288091	0.16371	-0.576567	-0.25635	0.236591
		Niacinamide	-0.097024	-0.0694039	-0.63017	-0.444623	-0.142088	-0.0577469	0.124167	-0.318191	-0.392785	0.359524	-0.397282	0.124803	0.131984	-0.470106	0.0609843	-0.233357	0.36576	-0.00217946	-0.152275	-0.558293	0.468326	0.405866	0.0650514	0.579341	0.157099	0.434369	-0.304127	-0.609456	0.369904	-0.292257	0.346244	0.096451	0.177979	0.00237546	-0.392835	-0.132548	0.0299219	-0.516396	0.245809	-0.285999	-0.187674	0.469513	-0.453073	-0.250982	0.235709	-0.300374	0.178723
		Nitrosodimethylamine	-0.0736085	0.843345	0.450194	-0.547244	0.157402	-0.143845	0.56986	-0.0301976	0.654488	-0.0119781	-0.151442	-0.312324	0.175128	-0.31153	0.369169	0.72092	0.206774	-0.322789	0.807745	-0.182204	0.00843648	-0.183611	-0.134237	0.367898	-0.621707	-0.179906	-0.108295	-0.240938	0.466206	0.815045	0.283229	0.518337	-0.0443801	-0.559884	-0.0178235	-0.466901	-0.174878	-0.275806	-0.0823315	0.47848	0.179031	0.577643	-0.249588	-0.186156	0.191743	-0.0847275	0.269583
		Oleic acid	-0.45482	0.27871	0.393218	-0.455737	-0.109769	-0.623286	-0.195249	0.141304	0.189792	-0.565885	-0.238126	0.206105	0.201171	-0.126126	-0.0811759	0.132715	-0.276876	0.0509694	0.010434	0.0226283	-0.582355	-0.586964	-0.279083	-0.163283	-0.512101	-0.775244	-0.294036	-0.0811829	-0.128437	0.33981	-0.0999643	-0.224301	-0.517612	-0.18311	-0.238949	-0.178697	-0.481063	-0.152369	-0.0364181	0.176437	-0.213437	0.0412776	0.106642	-0.0832656	0.546535	-0.0269312	-0.573177
		Ornithine	-0.122743	0.921119	0.429818	-0.299352	0.286365	0.231257	0.776801	0.126459	0.692042	0.313978	-0.213112	-0.520998	0.0445026	-0.20358	0.434279	0.903779	0.0811808	-0.0998241	0.919819	-0.320743	0.241735	-0.16079	0.121487	0.488965	-0.483965	0.196766	-0.24621	-0.205106	0.648258	0.890375	0.196439	0.792287	0.273544	-0.388675	-0.147874	-0.186622	0.151356	-0.424543	-0.115884	0.488282	0.399454	0.529046	-0.362481	-0.180052	-0.10176	0.274805	0.656173
		Palmitic acid	0.0990066	-0.00490184	-0.301056	-0.236268	0.0932545	-0.526585	-0.0107637	0.109769	0.0720555	-0.401023	0.38833	0.308956	-0.447396	0.303912	0.760693	-0.0433081	-0.155334	0.471136	0.168138	0.2889	-0.424046	-0.334359	-0.544227	0.133477	-0.321529	-0.31105	0.025678	0.128972	0.139144	0.36518	-0.202626	0.218531	-0.468821	0.309453	-0.31665	0.32706	-0.585722	-0.00205322	0.423292	-0.235185	-0.579101	0.134576	0.458225	0.260271	0.0608674	-0.504859	-0.134155
		Pentadecanoic acid	0.650439	0.129631	-0.246166	0.386399	-0.118635	0.360747	0.249224	-0.00552237	-0.0199503	0.255268	-0.178197	-0.440828	0.0285677	0.0375119	-0.0719738	0.159783	-0.190426	-0.184495	0.369478	-0.26083	0.332513	-0.130867	0.0405787	0.169427	-0.0117796	0.509989	0.119343	-0.148839	0.142563	0.130745	0.514331	0.239018	0.281466	-0.0877397	0.0218618	-0.141586	-0.0466197	-0.244273	-0.0427131	0.280349	0.301531	0.112665	-0.300845	-0.397635	-0.660769	-0.103816	0.526467
		Phenylalanine	-0.0165173	0.936493	0.44545	-0.362239	0.3084	0.160136	0.636431	-0.0453599	0.681005	0.142577	-0.104996	-0.581185	-0.028104	-0.240425	0.401877	0.92502	0.0249046	-0.243549	0.882026	-0.164304	0.208182	-0.18312	0.114513	0.442802	-0.540791	0.0521508	-0.0281261	-0.17645	0.542161	0.868476	0.110595	0.719665	0.260096	-0.440234	0.0967987	-0.278574	0.165011	-0.213282	-0.251172	0.428303	0.365259	0.426488	-0.257016	-0.103762	-0.0521471	0.230698	0.520845
		Plasmalogen	0.522586	0.557587	0.206676	0.0709333	0.193095	0.20232	0.553561	0.0106204	0.567848	0.323218	0.00751501	-0.468473	-0.134164	0.14509	0.445681	0.604549	-0.179045	-0.296225	0.599597	0.0331815	0.0826992	-0.134505	-0.110823	0.335649	0.0395017	0.251532	0.281325	0.0562167	0.363405	0.666396	0.00866569	0.618577	0.149951	-0.212012	0.151974	-0.22001	0.03071	-0.0075915	-0.587107	0.416458	0.18826	0.5137	-0.0285613	0.0974	-0.310156	-0.119433	0.629973
		Proline	-0.0250556	0.761394	0.41552	-0.0500361	0.575578	0.781216	0.644656	-0.257591	0.505472	0.493866	-0.162148	-0.692813	-0.172981	-0.351704	-0.0551103	0.871102	0.0583576	-0.225957	0.704403	-0.250822	0.703955	0.163546	0.780889	0.579693	-0.314234	0.592259	0.0162484	-0.093176	0.665505	0.396775	0.024371	0.768815	0.85839	-0.471855	0.182606	-0.161738	0.781316	-0.175621	-0.203555	0.128355	0.566058	0.0608376	-0.427249	-0.0908647	-0.255522	0.648825	0.723449
		Propylene glycol	0.258643	-0.13784	-0.611807	-0.189112	0.0675002	0.171714	-0.359195	-0.728396	-0.530805	-0.144065	0.215761	-0.30123	-0.339864	-0.384103	-0.100657	-0.0999667	0.103408	-0.182579	-0.176714	0.0366081	0.591722	0.364265	0.364289	0.245542	-0.076734	0.238221	0.441944	-0.29445	-0.0431015	-0.461645	0.00983071	-0.0555581	0.479394	0.0848781	0.546456	-0.00400606	0.440931	0.300879	0.0993101	-0.580463	0.0121476	-0.392435	-0.0727306	-0.0122538	-0.112792	0.0329994	-0.0487171
		Pyridoxine	0.324662	-0.0925728	0.0131023	0.613197	0.498729	0.879799	0.349489	-0.0601167	0.105397	0.55083	0.192025	-0.197328	-0.399185	0.195513	-0.134585	0.124034	0.0102737	0.13788	0.174949	0.0537057	0.535622	0.337827	0.635066	0.251493	0.236512	0.831198	0.183075	0.357379	0.359732	-0.219593	-0.0930438	0.436249	0.698848	-0.00236056	0.0378307	0.268898	0.603141	0.0680022	0.15317	-0.216406	0.221615	-0.284498	-0.0430867	0.138784	-0.59079	0.336953	0.607358
		Pyroglutamate	0.190055	0.415503	0.352553	0.146998	0.830499	0.515971	0.47998	-0.126663	0.618112	0.223216	0.495985	-0.260893	-0.749844	0.267306	0.483215	0.633994	-0.157214	0.174683	0.51152	0.439035	0.184288	0.0535779	0.409808	0.414337	-0.129567	0.332398	0.374715	0.516827	0.546835	0.433393	-0.609019	0.807127	0.472082	-0.0691512	0.180079	0.28206	0.501388	0.322149	-0.137502	-0.217319	-0.0116377	-0.0980785	0.347518	0.579176	-0.249334	0.292453	0.512636
		Pyruvate	-0.333019	0.554764	0.691851	-0.121861	0.361454	0.551738	0.451902	-0.151975	0.43586	0.376402	-0.474866	-0.3055	0.288885	-0.492439	-0.592965	0.542192	0.179011	-0.366972	0.370851	-0.36102	0.430894	0.138395	0.73168	0.308771	-0.277457	0.289849	-0.246015	-0.114878	0.433483	0.103875	0.179113	0.285687	0.562559	-0.713353	-0.011814	-0.447035	0.534917	-0.297837	-0.151882	0.254461	0.47898	0.0621778	-0.526205	-0.265597	0.150356	0.565828	0.266567
		Sarcosine	0.108511	0.832349	0.410055	-0.0527771	0.499318	0.713858	0.77028	-0.179138	0.606855	0.552224	-0.171379	-0.72076	-0.101559	-0.292819	0.102399	0.916057	0.095411	-0.299199	0.830618	-0.277292	0.646279	0.134848	0.593415	0.599769	-0.281378	0.596996	0.032508	-0.118635	0.699346	0.559048	0.136203	0.843199	0.753531	-0.49923	0.157397	-0.242867	0.6316	-0.225574	-0.273605	0.29664	0.572588	0.279161	-0.444492	-0.122888	-0.308291	0.483504	0.836391
		Serine	-0.000643871	0.779453	0.00699838	-0.47057	0.264007	0.0370976	0.488397	-0.170225	0.367475	0.0528176	-0.145643	-0.466469	-0.202003	-0.305358	0.477575	0.730663	-0.0705791	-0.00247082	0.737341	-0.270018	0.286199	-0.225725	0.0920935	0.62626	-0.596405	0.140891	-0.117533	-0.350285	0.612097	0.701905	0.137619	0.703447	0.260494	-0.234969	-0.129049	-0.110711	0.0556538	-0.378954	0.0288249	0.114671	0.122069	0.375457	-0.261383	-0.162363	-0.049585	0.0816926	0.45249
		Stearic acid	-0.178916	-0.660552	-0.13311	0.202781	0.149306	-0.315566	-0.341259	0.278123	-0.148924	-0.348155	0.664783	0.744932	-0.433778	0.577033	0.354339	-0.575178	0.035111	0.661884	-0.434315	0.599688	-0.545807	0.0316025	-0.321299	-0.370566	0.147312	-0.3256	0.0581943	0.600839	-0.254306	-0.292781	-0.545391	-0.248141	-0.475713	0.531354	-0.212758	0.634971	-0.307152	0.397645	0.583865	-0.505185	-0.621384	-0.393584	0.731743	0.567305	0.130954	-0.250951	-0.465017
		Stearidonic acid	0.446021	-0.457416	0.107904	0.615395	0.451366	0.211649	-0.0801038	0.0944238	0.212741	0.00507214	0.871834	0.273997	-0.686558	0.788277	0.383463	-0.199337	-0.154643	0.251333	-0.208526	0.887408	-0.31041	0.170886	-0.0764649	-0.26919	0.497162	0.0505864	0.660949	0.918461	-0.163271	-0.134894	-0.773942	0.106784	-0.0611804	0.372766	0.340992	0.487269	0.134138	0.82328	-0.14931	-0.343102	-0.34199	-0.366213	0.841737	0.856081	-0.285543	-0.135291	0.0287866
		Succinate	0.440933	-0.0676473	-0.454909	0.458382	0.202323	0.29276	0.132291	0.141622	-0.0750485	0.131972	0.257319	-0.194984	-0.61901	0.446244	0.457019	0.0996214	-0.471032	0.530735	0.202181	0.0977358	0.131099	-0.237577	0.0213457	0.220958	0.0546546	0.47107	0.108751	0.196324	0.227236	0.168817	-0.171577	0.451764	0.229241	0.49376	-0.210054	0.59116	0.0397272	-0.0667611	0.191614	-0.229697	-0.0906824	-0.168438	0.209577	0.135082	-0.67394	0.030982	0.482692
		Taurine	0.0596005	0.65376	-0.11796	-0.576397	0.237035	0.234432	0.561552	-0.484684	0.218597	0.403593	-0.304862	-0.432202	0.0127542	-0.619391	0.218246	0.548463	0.356853	-0.359773	0.55963	-0.471349	0.671303	0.308972	0.308942	0.824095	-0.28716	0.468637	-0.0491055	-0.555024	0.706089	0.314295	0.345564	0.630536	0.508013	-0.46309	-0.00358545	-0.424801	0.312023	-0.399192	-0.0585312	0.0243045	0.183118	0.575596	-0.545613	-0.235912	0.0943039	-0.0384868	0.552904
		Threonate	-0.242788	-0.538653	-0.363122	0.453647	-0.267834	-0.0785174	-0.0871093	0.709382	-0.304192	0.116022	0.169249	0.368886	-0.0557712	0.578463	0.372856	-0.45467	-0.0597657	0.792323	-0.273744	-0.0265485	-0.280702	-0.0714344	-0.353454	-0.359771	0.370904	0.0932396	-0.427678	0.201534	-0.207823	-0.103218	-0.0967146	-0.13121	-0.312602	0.776819	-0.543979	0.782788	-0.226775	-0.187185	0.492118	-0.0532804	-0.117483	-0.11575	0.204483	0.0754701	-0.304052	0.055225	0.0669474
		Threonine	-0.080713	0.915746	0.353958	-0.196628	0.332453	0.440511	0.634242	-0.0307623	0.541474	0.282015	-0.17844	-0.758174	-0.0735673	-0.276827	0.265961	0.97059	-0.0422398	-0.126399	0.872896	-0.30553	0.457349	-0.138815	0.385442	0.467026	-0.507542	0.300501	-0.119295	-0.233468	0.570265	0.758422	0.134032	0.768184	0.543739	-0.329588	0.08956	-0.10788	0.446455	-0.300251	-0.184855	0.363675	0.574025	0.227465	-0.40424	-0.207926	-0.264739	0.547291	0.682067
		trans-4-Hydroxy-L-proline	0.0872363	0.88605	0.425328	-0.141171	0.461929	0.559523	0.706629	-0.162878	0.636968	0.408351	-0.102909	-0.735542	-0.128971	-0.260348	0.226693	0.961743	0.0368443	-0.291929	0.849309	-0.193754	0.520529	0.0328946	0.462247	0.539643	-0.351854	0.414623	0.0750384	-0.116549	0.628362	0.676706	0.0626548	0.822643	0.630857	-0.451867	0.220184	-0.227666	0.54539	-0.151551	-0.336772	0.322808	0.532763	0.285632	-0.350405	-0.0693541	-0.250404	0.451572	0.748213
		Triacylglyceride	-0.15894	0.173401	-0.307651	-0.383426	-0.198014	-0.373481	-0.0681696	0.00835972	-0.195015	-0.445998	-0.125194	0.00976301	0.0649548	-0.268981	0.131318	0.0277185	0.0266423	0.237636	0.309514	-0.295325	-0.0251915	-0.358161	-0.215622	0.112311	-0.759551	-0.230018	-0.348801	-0.405172	0.101873	0.206767	0.4874	-0.00946876	-0.204797	-0.020791	-0.332995	0.00488678	-0.477405	-0.44503	0.749985	-0.0199094	-0.095296	-0.0243235	-0.198115	-0.48267	0.00987843	-0.171459	-0.182423
		Tricosanoic acid	0.576213	-0.35623	0.195171	0.465311	0.280219	0.234709	0.0892149	-0.0525698	0.29117	0.236066	0.679149	0.187399	-0.281621	0.524074	0.236966	-0.195153	0.235906	-0.265362	-0.13825	0.69291	-0.135932	0.479024	-0.130237	-0.210168	0.644905	0.137161	0.730564	0.695057	-0.146549	-0.171335	-0.410369	0.0446751	-0.037581	0.0184632	0.532549	-0.00407465	0.14135	0.782367	-0.384668	-0.059922	-0.159843	0.0148681	0.545461	0.670141	-0.165169	-0.341877	0.136454
		Tryptophan	0.270092	-0.135311	-0.689146	-0.253625	-0.102941	-0.226765	0.0112215	-0.213843	-0.265986	0.054645	0.226819	0.0553958	-0.237866	-0.00715034	0.611104	-0.184754	0.218018	0.0968248	-0.0185018	-0.0172631	0.161038	0.256167	-0.332697	0.309858	0.145506	0.171532	0.156349	-0.242516	0.135334	-0.0167396	0.0620516	0.167409	-0.0735449	0.305496	-0.0164782	0.130078	-0.152096	-0.00237943	0.170907	-0.285702	-0.301088	0.316899	0.0668271	0.111322	-0.0383148	-0.491941	0.163055
		Tyrosine	-0.00368685	0.812334	0.48062	-0.350591	0.251488	-0.0442272	0.627771	0.107591	0.75192	0.0850774	0.027273	-0.351725	-0.00611172	-0.0518755	0.581893	0.781579	0.0876191	-0.184746	0.815672	-0.0162848	-0.0561177	-0.194029	-0.16562	0.314206	-0.435241	-0.113783	-0.0121279	-0.0326954	0.457118	0.914998	0.0398294	0.647226	-0.0244587	-0.364177	0.0243057	-0.242907	-0.0750459	-0.131107	-0.229957	0.476534	0.18728	0.547424	-0.06862	0.0374522	0.0408475	0.00200914	0.416981
		Urea	0.522586	0.25477	0.300322	0.347543	0.711467	0.737159	0.614845	-0.201762	0.590991	0.55453	0.469442	-0.287473	-0.512508	0.241432	0.324327	0.463234	0.169042	-0.189197	0.480633	0.360786	0.40074	0.432469	0.408231	0.396691	0.21993	0.641569	0.550421	0.501706	0.513725	0.210687	-0.303325	0.739278	0.578582	-0.238718	0.363054	0.0070385	0.56499	0.383593	-0.258201	-0.0570166	0.13703	0.101438	0.175289	0.48441	-0.40395	0.0760193	0.723469
		Uridine	0.533356	-0.579153	-0.335309	0.442356	0.138952	0.245255	0.0934735	-0.0482482	-0.0965699	0.413491	0.436985	0.344842	-0.277353	0.415184	0.235308	-0.482094	0.284538	0.0331615	-0.28007	0.315707	0.0904444	0.558737	-0.106195	0.0452344	0.715956	0.486015	0.400092	0.398365	0.0297707	-0.42596	-0.148334	0.0533166	0.0378237	0.229743	0.0601264	0.172649	0.0444808	0.336511	0.0470155	-0.290764	-0.310862	0.111172	0.307376	0.424933	-0.245133	-0.479781	0.250642
		Valine	0.117039	0.764662	0.61201	0.00754366	0.590252	0.433595	0.561765	-0.0406987	0.764142	0.138829	0.210107	-0.553267	-0.340409	0.0445899	0.315922	0.904842	-0.137281	-0.137561	0.786251	0.199847	0.168025	-0.149397	0.331096	0.296291	-0.402939	0.13144	0.240813	0.261707	0.463703	0.726039	-0.246262	0.742509	0.408863	-0.350849	0.290969	-0.0585779	0.397897	0.147315	-0.308534	0.250865	0.343559	0.0487054	0.0474823	0.207464	-0.237975	0.411337	0.519263
		Glutamine+Pyroglutamate	-0.134712	0.910584	0.46781	-0.229951	0.31838	0.239404	0.587453	0.0937392	0.642154	0.116313	-0.0810307	-0.628463	-0.0873988	-0.144765	0.38622	0.954583	-0.101092	-0.055275	0.869529	-0.158468	0.190556	-0.283492	0.18926	0.338634	-0.567318	0.0546442	-0.120119	-0.111511	0.486638	0.881881	0.0248889	0.714818	0.306414	-0.291419	0.0512082	-0.0697415	0.250289	-0.225949	-0.183495	0.41532	0.452328	0.240382	-0.227542	-0.105192	-0.165543	0.457635	0.532001
		Choline/Creatine	0.375677	-0.233109	0.278966	0.650196	0.686108	0.596282	0.33862	0.0987643	0.425697	0.418631	0.606198	0.192928	-0.627346	0.629292	0.241601	0.0236858	-0.0289609	0.235651	0.046052	0.594322	0.00365646	0.305955	0.277881	0.0763076	0.460709	0.483583	0.432464	0.858118	0.265866	-0.0766391	-0.608486	0.440322	0.281391	0.102213	0.070466	0.38359	0.36034	0.477793	-0.0532749	-0.266353	-0.184878	-0.177628	0.528235	0.711467	-0.350955	0.0324686	0.40309
		Aspartate/Asparagine	0.452676	0.00564152	-0.0352902	0.150611	0.660157	0.660117	0.155916	-0.639827	0.114731	0.269055	0.507572	-0.243919	-0.603797	-0.0659913	0.0108456	0.18697	0.212981	-0.244966	0.117496	0.38102	0.601874	0.58852	0.62684	0.392661	0.120594	0.557963	0.689196	0.306766	0.32074	-0.28048	-0.32308	0.410682	0.713115	-0.192915	0.598887	-0.0134822	0.720794	0.549361	-0.0783024	-0.506475	0.0209807	-0.290701	0.160075	0.431764	-0.237481	0.100948	0.344909
		Glutamate/Glutamine	-0.122415	0.924242	0.428067	-0.176575	0.234027	0.340126	0.690085	0.151098	0.618057	0.291951	-0.208225	-0.696809	0.0456822	-0.187522	0.346066	0.9577	-0.0219895	-0.101151	0.907907	-0.326025	0.309801	-0.207124	0.213566	0.372014	-0.476248	0.212529	-0.21391	-0.212669	0.528258	0.872704	0.184779	0.74244	0.379383	-0.30775	-0.00573919	-0.110353	0.295541	-0.361573	-0.19732	0.526647	0.580783	0.351809	-0.394714	-0.232265	-0.249073	0.487472	0.683516
		Glutamate/Glutamine+Pyroglutamate	0.257458	-0.328047	-0.173224	0.412153	-0.174234	0.287404	0.314081	0.273495	-0.0296191	0.678439	-0.0581902	0.132815	0.233232	0.257026	0.101965	-0.300492	0.33436	-0.0556946	-0.127125	-0.172116	0.157347	0.460524	-0.137839	-0.00497687	0.749463	0.545928	-0.0519235	0.070506	0.0490611	-0.197931	0.208441	0.0499941	0.0387676	0.144688	-0.167148	0.0314849	0.0497451	-0.114741	-0.119906	0.205715	0.0967169	0.422068	-0.146193	0.0226403	-0.263468	-0.224297	0.466356
		MUFA+PUFA/SFA	-0.585091	0.25152	0.507978	-0.585819	-0.0500389	-0.391246	-0.0558131	-0.0873461	0.199506	-0.163998	-0.408176	0.240131	0.444446	-0.418784	-0.339779	0.0715009	0.15358	-0.295722	-0.153974	-0.13857	-0.261346	-0.0501655	0.00499871	-0.00595779	-0.173365	-0.521106	-0.285469	-0.200327	-0.0155095	0.0449836	-0.0537927	-0.253906	-0.261687	-0.44815	-0.108295	-0.472262	-0.107089	-0.134944	-0.260367	0.154091	-0.0888148	0.254614	-0.149276	-0.0513915	0.802268	0.028985	-0.474
Table S9. Pearson correlation coefficients between metabolites.BM at day 29.
[truncated: 57 more columns]

## Sheet: Table S10. P29P29
Table S10. Pearson correlation coefficients between metabolites. PB at day 29.
			p-values →
Pearson correlation
r ↓			10Z-Heptadecaenoic acid	2-Aminobutyrate	2-Hydroxybutyrate	2-Hydroxyisobutyrate	2-Hydroxyisovalerate	2-Oxoglutarate	2-Oxoisocaproate	3-Hydroxybutyrate	3-Hydroxyisovalerate	3-Methyl-2-oxovalerate	5,8,11-Eicosatrienoic acid	Acetate	Acetoacetate	Acetone	Acetylcarnitine	Alanine	Arachidic acid	Arachidonic acid	Arginine	Asparagine	Aspartate	Behenic acid	Betaine	Carnitine	Cholesterol esters	Choline	cis-9-Palmitoleic acid	Citrate	Creatine	Creatinine	Cystine	Dimethylamine	Dimethylglycine	Docosahexaenoic acid	Docosapentaenoic acid	Docosatetraenoic acid	Docosatrienoic acid	Eicosadienoic acid	Eicosapentaenoic acid	Ethanol	Formate	Free cholesterol	Fructose	Fumarate	gamma-Linolenic acid	Glucose	Glutamate
		10Z-Heptadecaenoic acid	0	0.119193	0.0273521	0.69075	0.099825	0.976713	0.0339478	0.930027	0.0410813	0.123215	0.763782	0.701204	0.692957	0.906851	0.30074	0.100209	0.584001	0.142635	0.191328	0.60778	0.104307	0.604022	0.985935	0.551423	0.530211	0.668458	0.152697	0.863501	0.401236	0.246923	0.931184	0.73781	0.573125	0.493259	0.721689	0.83848	0.506117	0.871613	0.128541	0.766319	0.120817	0.460898	0.476331	0.23318	0.645139	0.891339	0.408279
		2-Aminobutyrate	-0.524994	0	0.185314	0.971955	0.191172	0.101663	0.0579476	0.594821	0.0219686	0.186367	0.283559	0.482231	0.0706458	0.324418	0.105608	7.94881e-07	0.684966	0.424573	0.110843	0.366609	0.187999	0.513521	0.417597	0.0859329	0.239684	0.538367	0.300405	0.086748	0.0070972	0.00141494	0.0390771	0.992344	0.366413	0.15643	0.201778	0.216602	0.718906	0.47159	0.842183	0.152	0.290852	0.493878	0.110464	0.962676	0.0842744	0.433021	0.00328013
		2-Hydroxybutyrate	-0.68961	0.456006	0	0.264132	0.326839	0.295991	0.0176795	0.738364	0.0163705	0.0200741	0.79022	0.799757	0.14758	0.288274	0.0127569	0.18654	0.687053	0.503759	0.985888	0.765575	0.336448	0.734035	0.753034	0.979982	0.754602	0.134556	0.372177	0.437473	0.677455	0.585784	0.744372	0.196338	0.700509	0.0888456	0.177557	0.178917	0.628679	0.920057	0.128132	0.186634	0.0883021	0.233594	0.10191	0.443323	0.179461	0.731932	0.558197
		2-Hydroxyisobutyrate	0.144341	-0.0128226	-0.390818	0	0.676504	0.714128	0.841404	0.418993	0.66555	0.685268	0.548468	0.466719	0.642006	0.00812915	0.330296	0.844273	0.587714	0.614709	0.426768	0.24755	0.388528	0.581743	0.436047	0.528821	0.393364	0.111408	0.800015	0.119396	0.715301	0.379831	0.913692	0.0125847	0.89985	0.254783	0.0961387	0.422044	0.297723	0.46284	0.395963	0.935508	0.865371	0.994561	0.695904	0.75927	0.605019	0.36181	0.229199
		2-Hydroxyisovalerate	-0.549592	0.450665	0.346384	0.1513	0	0.410426	0.247362	0.0988902	0.0222552	0.265667	0.681198	0.389295	0.392747	0.792843	0.997219	0.1015	0.819056	0.775311	0.992589	0.54301	0.000470483	0.0927025	0.115753	0.123731	0.934111	0.373284	0.797074	0.662681	0.0145283	0.613753	0.203174	0.141168	0.118828	0.202004	0.836299	0.457075	0.112092	0.762884	0.207446	0.27657	0.0186801	0.578425	0.913037	0.00343416	0.695979	0.729489	0.329165
		2-Oxoglutarate	-0.0106468	0.547135	0.367613	0.133013	0.293529	0	0.51343	0.881435	0.177211	0.273645	0.699861	0.039462	0.21859	0.403356	0.0592213	0.0501046	0.0380239	0.315976	0.876087	0.487843	0.123714	0.0351809	0.0866579	0.878553	0.26197	0.785283	0.944681	0.368461	0.154815	0.261515	0.113393	0.528887	0.0953857	0.403172	0.794091	0.659383	0.0523387	0.950881	0.47855	0.136864	0.685834	0.5783	0.168278	0.703177	0.0257847	0.452724	0.0624922
		2-Oxoisocaproate	-0.670224	0.615949	0.724973	-0.072887	0.403652	0.234983	0	0.983501	0.00556407	0.00100257	0.128284	0.470842	0.16833	0.515689	0.377937	0.0571551	0.334294	0.336861	0.353692	0.227992	0.249716	0.614467	0.92359	0.396216	0.870596	0.481541	0.0212625	0.266831	0.165371	0.0721875	0.800972	0.616939	0.738025	0.440409	0.0655587	0.341754	0.440023	0.106624	0.0536403	0.31831	0.00884636	0.0413186	0.444037	0.451846	0.28487	0.284752	0.0719105
		3-Hydroxybutyrate	-0.0320207	-0.192165	-0.121378	0.288422	-0.550853	-0.0543613	0.00754262	0	0.410246	0.993647	0.901962	0.79009	0.627434	0.0788657	0.970669	0.683865	0.287511	0.285248	0.0866345	0.987831	0.606133	0.285274	0.223526	0.0358298	0.760106	0.539745	0.105861	0.455536	0.170435	0.536512	0.0648965	0.870066	0.113568	0.00430348	0.235705	0.0160541	0.293112	0.983063	0.635046	0.276105	0.180422	0.360366	0.565043	0.0726488	0.306607	0.869439	0.746134
		3-Hydroxyisovalerate	-0.651952	0.707971	0.730728	0.156682	0.706919	0.463559	0.798949	-0.293637	0	0.00312727	0.673651	0.683633	0.277354	0.691487	0.195687	0.0140762	0.644477	0.972627	0.628018	0.92695	0.0393792	0.625144	0.676885	0.361498	0.813447	0.62593	0.46187	0.618254	0.0507645	0.105755	0.210159	0.723759	0.72293	0.0956677	0.246345	0.10897	0.692694	0.818218	0.273677	0.405564	0.00992763	0.0654808	0.216015	0.102194	0.416028	0.443499	0.0412066
		3-Methyl-2-oxovalerate	-0.520207	0.455039	0.715169	0.147014	0.389666	0.383737	0.872029	0.00290411	0.827512	0	0.525206	0.779827	0.166356	0.832307	0.320246	0.153233	0.423674	0.427615	0.874249	0.516411	0.209486	0.760224	0.703604	0.975209	0.885869	0.500697	0.133806	0.557293	0.337331	0.19886	0.998224	0.96772	0.630684	0.388593	0.226395	0.394027	0.740934	0.359724	0.142122	0.231941	0.00766128	0.0453376	0.236857	0.381967	0.438173	0.0702738	0.0984377
		5,8,11-Eicosatrienoic acid	-0.109281	-0.376499	-0.0968013	0.216246	0.149002	-0.139913	-0.51431	-0.0449076	-0.152699	-0.22863	0	0.137972	0.197114	0.144196	0.966531	0.361385	0.773616	0.770609	0.443171	0.000636829	0.654591	0.895742	0.723222	0.224674	0.987949	0.729404	0.0963479	0.0172685	0.284703	0.188327	0.500305	0.410041	0.631161	0.964731	0.015734	0.432141	0.496556	0.00112741	0.599292	0.418376	0.554501	0.285031	0.739038	0.458963	0.161165	0.90843	0.193927
		Acetate	0.139262	-0.252118	-0.0923226	-0.260815	-0.306347	-0.6559	0.258491	-0.0968626	-0.147812	0.101696	-0.503428	0	0.922187	0.59454	0.192419	0.294521	0.00322077	0.517144	0.612288	0.205578	0.0963722	0.0472816	0.152639	0.454607	0.27554	0.313254	0.370199	0.393119	0.625779	0.729012	0.378265	0.245761	0.24137	0.914421	0.104034	0.50287	0.0316987	0.0342328	0.185383	0.643976	0.46662	0.0474975	0.479443	0.911707	0.299536	0.11378	0.499127
		Acetoacetate	-0.143267	0.593228	0.493088	-0.168345	-0.304231	0.42686	0.472076	0.175634	0.381013	0.474005	-0.445346	0.0356166	0	0.338624	0.015521	0.139253	0.841198	0.387258	0.445609	0.149396	0.508943	0.429381	0.549714	0.950588	0.630944	0.0307207	0.202877	0.0231808	0.779864	0.0643241	0.528631	0.1604	0.532953	0.359119	0.10819	0.233641	0.308179	0.372231	0.491571	2.91149e-05	0.934874	0.312881	0.0359773	0.159417	0.0170628	0.762327	0.113227
		Acetone	-0.0426598	-0.348012	-0.373105	0.777407	-0.0955683	-0.297782	-0.233759	0.579914	-0.143983	-0.0771166	0.496682	-0.192309	-0.338551	0	0.279976	0.434609	0.785279	0.570809	0.324961	0.0310194	0.829455	0.564528	0.109177	0.126846	0.398335	0.189253	0.983442	0.00353855	0.312255	0.935884	0.212481	0.175432	0.165757	0.0437221	0.00626122	0.0720848	0.94867	0.149557	0.620972	0.709432	0.392378	0.63735	0.408568	0.914059	0.348173	0.460667	0.966584
		Acetylcarnitine	0.364272	-0.541955	-0.748488	0.344072	-0.00127113	-0.613531	-0.313375	-0.0134108	-0.446615	-0.35083	0.0153037	0.449541	-0.734636	0.379099	0	0.130305	0.336715	0.501999	0.72736	0.794595	0.782587	0.953113	0.639025	0.659327	0.324255	0.0838621	0.799567	0.229684	0.878096	0.386696	0.3386	0.166224	0.952401	0.116976	0.46004	0.260007	0.971667	0.602137	0.654953	0.00777555	0.988357	0.978261	0.010084	0.513166	0.013802	0.296583	0.431376
		Alanine	-0.549076	0.979225	0.45488	0.0715547	0.547352	0.631676	0.617472	-0.147699	0.74164	0.487196	-0.323807	-0.368653	0.502024	-0.279238	-0.511999	0	0.483442	0.555381	0.105398	0.445024	0.0639089	0.301727	0.268912	0.129664	0.23063	0.880184	0.296175	0.184778	0.00308769	0.00206754	0.0518987	0.699423	0.249259	0.242911	0.322375	0.368459	0.484362	0.565008	0.915802	0.215401	0.241401	0.646599	0.184708	0.823299	0.0734537	0.439019	0.00119696
		Arachidic acid	0.197721	0.147161	-0.146143	0.19581	-0.0832929	0.659498	-0.341413	0.373652	-0.167114	-0.285653	0.104628	-0.826162	0.0729826	0.0991264	-0.339811	0.251444	0	0.429701	0.40203	0.90531	0.462351	0.0643062	0.138494	0.339452	0.224956	0.195311	0.730634	0.815539	0.835219	0.641751	0.53513	0.427544	0.201133	0.418345	0.203591	0.226916	0.092832	0.331403	0.0704259	0.425087	0.117954	0.00834866	0.960003	0.183707	0.0685104	0.0261521	0.441166
		Arachidonic acid	-0.498357	-0.285122	0.240246	-0.182047	0.103827	-0.353735	0.339714	0.37528	-0.0125153	0.283332	0.106049	0.232972	-0.3076	0.204547	0.241208	-0.212607	-0.282108	0	0.862325	0.955624	0.574719	0.323422	0.684371	0.544202	0.783536	0.578467	0.09704	0.350876	0.52068	0.595243	0.00824542	0.887386	0.287258	0.255	0.831265	0.114527	0.240598	0.615424	0.0205409	0.421636	0.314933	0.964631	0.323579	0.546407	0.63637	0.287892	0.530388
		Arginine	-0.450524	0.535265	0.00645155	0.28383	-0.00338814	0.056829	0.328737	0.568133	0.175341	0.0576776	-0.274267	-0.183273	0.27286	0.347646	-0.126647	0.542227	0.298584	0.0631888	0	0.904995	0.591681	0.711124	0.729176	0.74813	0.398478	0.625131	0.0725889	0.935487	0.467795	0.00716425	0.817131	0.941114	0.670842	0.283113	0.706466	0.402118	0.610015	0.779501	0.649566	0.33849	0.618008	0.744255	0.967807	0.395358	0.194548	0.328301	0.0709163
		Asparagine	-0.185559	-0.32049	-0.108432	0.403505	0.219132	-0.249002	-0.419095	0.00556296	-0.0334316	-0.233369	0.886264	-0.437927	-0.49118	0.678482	0.0947452	-0.273197	0.0433683	0.0202947	-0.0435133	0	0.572237	0.994034	0.548094	0.321619	0.499663	0.575348	0.111701	0.00203321	0.361409	0.36421	0.752526	0.381753	0.493579	0.883885	0.00989831	0.594662	0.54017	0.000241279	0.719506	0.359668	0.533379	0.521433	0.975896	0.265435	0.145373	0.866205	0.313762
		Aspartate	-0.54365	0.453546	0.339987	0.306819	0.894837	0.51962	0.401822	-0.186396	0.656105	0.434562	0.162093	-0.554287	-0.23742	0.0784443	-0.100394	0.604914	0.263287	0.202518	0.193773	0.203805	0	0.0444827	0.0898442	0.520735	0.561924	0.125963	0.873834	0.482042	0.0330232	0.401637	0.380329	0.0678792	0.132587	0.654102	0.700679	0.885337	0.0560137	0.660989	0.373388	0.578772	0.0869701	0.861316	0.942271	0.0748014	0.75177	0.941205	0.15155
		Behenic acid	0.187469	0.234934	-0.123448	0.198885	0.559395	0.666892	-0.18217	-0.375261	0.176785	-0.110968	0.0477695	-0.637737	-0.282295	-0.207818	-0.021444	0.363581	0.604203	-0.348682	-0.134462	-0.00272745	0.643989	0	0.00121274	0.501855	0.617309	0.0705148	0.248122	0.917195	0.0661066	0.955954	0.0797021	0.0502588	8.83127e-05	0.663937	0.719046	0.974198	9.91361e-05	0.638353	0.578158	0.492753	0.785198	0.252296	0.770458	0.497928	0.632939	0.291063	0.39293
		Betaine	-0.00642989	0.289251	0.114383	-0.2784	0.529169	0.568098	-0.0349729	-0.42276	0.151113	-0.138099	-0.128634	-0.487808	-0.215589	-0.537373	-0.169831	0.387244	0.502854	-0.147452	-0.125776	-0.216444	0.563463	0.865518	0	0.284183	0.333916	0.259761	0.543296	0.601052	0.0836416	0.891224	0.123002	0.477205	0.000184394	0.453095	0.690877	0.805209	0.0262664	0.978587	0.891688	0.499024	0.634692	0.275456	0.75853	0.552441	0.381138	0.11227	0.660192
		Carnitine	-0.214688	0.569168	-0.00915203	-0.226691	0.5196	-0.0556912	0.302113	-0.66517	0.323735	0.0113343	-0.421814	0.267695	-0.0225999	-0.515968	0.159751	0.512729	-0.338007	-0.218501	0.116718	-0.3499	0.231034	0.241287	0.376049	0	0.761837	0.8717	0.853918	0.151418	0.00778172	0.314316	0.0719584	0.842742	0.129823	0.164226	0.0902225	0.138578	0.781018	0.187717	0.60541	0.424238	0.185277	0.322221	0.979445	0.30496	0.759919	0.70804	0.362177
		Cholesterol esters	0.225947	-0.409689	-0.113638	0.303853	-0.0301483	-0.392448	-0.0593649	-0.111024	0.0859127	0.052317	0.00550922	0.382344	-0.173873	0.300824	0.348121	-0.41695	-0.421582	-0.0999473	-0.300737	0.242488	-0.209178	-0.180733	-0.341664	-0.110203	0	0.967718	0.607767	0.321011	0.510427	0.39511	0.725276	0.696686	0.494404	0.842119	0.84314	0.477546	0.628589	0.746017	0.640385	0.54332	0.782733	0.0940094	0.221027	0.19864	0.282373	0.197989	0.615473
		Choline	0.15525	-0.221597	-0.507209	0.534556	0.316285	0.0991245	-0.252502	0.220865	-0.17639	-0.241921	0.125667	-0.355598	-0.679354	0.452404	0.572256	-0.0549387	0.44695	0.200577	0.176792	0.202192	0.516992	0.593448	0.394119	-0.0588548	0.0147606	0	0.848484	0.0868005	0.533949	0.870209	0.804871	0.00595405	0.192172	0.0585529	0.0966215	0.0428897	0.0849132	0.722837	0.977895	0.097085	0.842004	0.149829	0.02857	0.597695	0.649154	0.826017	0.737842
		cis-9-Palmitoleic acid	0.487749	-0.364506	-0.31698	0.0922014	0.0935814	0.025305	-0.710601	-0.541626	-0.26356	-0.508047	0.55432	-0.318223	-0.440275	0.00756988	0.0924117	-0.367483	0.125077	-0.55337	-0.589993	0.534189	-0.0578694	0.40306	0.218981	-0.0670813	0.185566	0.0696007	0	0.377634	0.671859	0.0774159	0.295157	0.572734	0.362932	0.360455	0.267673	0.504376	0.0734867	0.0462252	0.30339	0.278548	0.397408	0.409416	0.824617	0.539292	0.18764	0.72959	0.151152
		Citrate	-0.0626447	-0.567966	-0.27757	0.52475	0.158096	-0.319319	-0.388796	0.267164	-0.180256	-0.211603	0.726747	-0.304003	-0.703587	0.821774	0.417718	-0.456499	0.0849352	0.330554	-0.0295172	0.846026	0.252223	0.0379083	-0.188982	-0.489074	0.350312	0.567888	0.313564	0	0.271802	0.233317	0.218898	0.143664	0.519813	0.165935	0.00308	0.10539	0.58052	0.0256088	0.86521	0.134307	0.61564	0.406467	0.202736	0.279774	0.12106	0.551718	0.30233
		Creatine	-0.299064	0.785394	0.150834	0.132447	0.739396	0.48557	0.474974	-0.470033	0.630293	0.339404	-0.375673	-0.176466	0.101678	-0.356283	-0.055902	0.828093	0.0757617	-0.231064	0.260207	-0.323792	0.672777	0.601017	0.572587	0.780012	-0.236613	0.22395	-0.153579	-0.385099	0	0.0588351	0.0260843	0.219757	0.0231841	0.255436	0.266671	0.323374	0.167089	0.322761	0.785992	0.892277	0.0854514	0.552083	0.739531	0.307355	0.54917	0.741272	0.0148091
		Creatinine	-0.403994	0.859988	0.196803	0.312196	0.182531	0.392791	0.590657	0.222584	0.541764	0.4438	-0.453246	-0.125855	0.604171	0.0293355	-0.307946	0.845347	0.168472	-0.191949	0.784851	-0.32201	0.298821	0.0201434	-0.0498499	0.35487	-0.302787	-0.0595435	-0.582194	-0.414778	0.614261	0	0.262066	0.77089	0.893156	0.897873	0.49371	0.747577	0.898032	0.327586	0.609607	0.0910182	0.607216	0.524507	0.330415	0.565228	0.101601	0.706814	0.000166287
		Cystine	0.0314898	0.656854	0.118509	0.0395168	0.440016	0.532079	0.0917526	-0.603152	0.433986	-0.000811778	-0.242136	-0.313171	0.226792	-0.432007	-0.338567	0.627942	0.22332	-0.776553	0.0841913	-0.114625	0.311887	0.57861	0.520458	0.591036	-0.127648	-0.0899253	0.368203	-0.426602	0.693693	0.392375	0	0.771281	0.0405803	0.0473124	0.430975	0.0358947	0.0815883	0.935668	0.422621	0.695368	0.742127	0.818348	0.2619	0.684182	0.452509	0.277427	0.1882
		Dimethylamine	0.121642	-0.00350003	-0.446035	0.749419	0.499941	0.226656	-0.18092	-0.0596096	0.128377	0.0147598	0.29376	-0.404902	-0.479911	0.465244	0.474135	0.140126	0.283374	-0.0516182	0.026939	0.311003	0.597935	0.631352	0.254922	0.0722656	0.141455	0.795271	0.203547	0.497251	0.425885	0.105916	0.105731	0	0.179115	0.444044	0.179134	0.325416	0.0391626	0.555301	0.636633	0.22972	0.690987	0.599948	0.313731	0.288986	0.424622	0.705238	0.327613
		Dimethylglycine	0.203345	0.320614	-0.139599	-0.0458794	0.525434	0.555647	-0.121539	-0.531862	0.128775	-0.174004	-0.173764	-0.408355	-0.224481	-0.474593	0.0217699	0.402177	0.441801	-0.373834	-0.154078	-0.245832	0.509416	0.931563	0.917373	0.512548	-0.245378	0.449763	0.322822	-0.231531	0.703575	0.0489603	0.653162	0.461766	0	0.446252	0.699944	0.662788	0.00607897	0.816856	0.714618	0.41929	0.654593	0.407913	0.740165	0.565917	0.648908	0.210044	0.428949
		Docosahexaenoic acid	0.246009	-0.483922	-0.564905	0.397915	-0.441038	-0.297893	-0.275866	0.812264	-0.555257	-0.306778	-0.0161272	0.039182	-0.325254	0.645733	0.527676	-0.407139	0.288807	0.397749	0.376822	0.0532317	-0.162336	-0.157476	-0.26856	-0.476103	0.072555	0.614796	-0.324401	0.474419	-0.397415	-0.0467887	-0.637669	0.273763	-0.272489	0	0.112249	0.000755828	0.636494	0.914868	0.737986	0.660117	0.173579	0.223901	0.0308851	0.279412	0.903418	0.988438	0.836032
		Docosapentaenoic acid	0.129371	-0.441236	-0.463232	0.554608	-0.0752594	-0.0949819	-0.60198	0.41286	-0.404446	-0.420401	0.733642	-0.544006	-0.53863	0.792493	0.264599	-0.349389	0.439653	0.0776018	0.136714	0.765243	0.139516	0.130643	-0.14428	-0.56292	-0.0720807	0.553944	0.388167	0.828206	-0.388915	-0.24576	-0.281361	0.461748	-0.139873	0.533503	0	0.0301476	0.327526	0.0159644	0.289793	0.444699	0.110302	0.0332201	0.585978	0.828055	0.376019	0.801657	0.457623
		Docosatetraenoic acid	0.0742456	-0.428526	-0.461951	0.286616	-0.266286	-0.159724	-0.336495	0.732166	-0.537635	-0.303448	0.280679	-0.240732	-0.414517	0.590827	0.393933	-0.319321	0.419975	0.530677	0.29853	0.192246	0.0525621	-0.0117969	-0.089767	-0.502762	-0.254732	0.647666	-0.239909	0.542238	-0.348715	-0.116981	-0.664998	0.34734	-0.158043	0.881095	0.681043	0	0.981949	0.700128	0.729028	0.545242	0.233733	0.0369779	0.137406	0.35178	0.863617	0.776072	0.708757
		Docosatrienoic acid	0.238959	0.13071	-0.175009	0.366391	0.533699	0.627039	-0.27609	-0.369653	0.143395	-0.12015	0.244193	-0.676521	-0.359093	-0.0234782	0.0129543	0.250933	0.559212	-0.408965	-0.184424	0.220639	0.61969	0.929512	0.693098	0.101134	-0.175054	0.570682	0.588518	0.199517	0.473287	-0.0467156	0.575703	0.656642	0.794129	-0.171095	0.345923	-0.00825266	0	0.319271	0.469359	0.455312	0.928247	0.210239	0.942491	0.480168	0.99281	0.536121	0.575716
		Eicosadienoic acid	-0.0588949	-0.25807	-0.0365941	0.26301	0.109707	0.0224656	-0.540641	0.00774317	-0.0836838	-0.324867	0.868054	-0.669447	-0.316946	0.491012	-0.188429	-0.207567	0.343334	-0.181686	-0.101849	0.911466	0.15893	0.170167	-0.00978976	-0.453803	0.117725	0.128819	0.640067	0.69526	-0.349129	-0.345884	0.0294343	0.212649	-0.0843201	-0.0389768	0.732578	0.139784	0.351491	0	0.321675	0.753428	0.246343	0.2268	0.728505	0.601854	0.56136	0.530699	0.341219
		Eicosapentaenoic acid	-0.514015	-0.0725253	0.514485	-0.302267	0.436314	-0.25417	0.624398	-0.171819	0.383714	0.498909	-0.18988	0.455942	-0.24694	-0.178885	0.161914	-0.0385477	-0.593597	0.713353	-0.164585	-0.130422	0.31622	-0.200737	0.0496359	0.186763	0.169153	-0.010106	-0.362419	0.0618546	0.0987905	-0.184632	-0.286275	-0.171026	-0.132777	-0.121558	-0.372018	-0.125847	-0.259326	-0.349863	0	0.310131	0.0112876	0.160951	0.537278	0.0592614	0.557192	0.108647	0.679966
		Ethanol	-0.108079	0.48847	0.454793	-0.0295078	-0.381588	0.504648	0.352145	0.381928	0.29645	0.415889	-0.288789	-0.167364	0.948409	-0.13528	-0.780059	0.429536	0.284819	-0.286857	0.338639	-0.324903	-0.20042	-0.246288	-0.242838	-0.28532	-0.218968	-0.553309	-0.38014	-0.507487	-0.0493649	0.561782	0.142095	-0.417688	-0.288246	-0.159361	-0.273385	-0.217951	-0.267292	-0.114196	-0.357745	0	0.683377	0.689431	0.0374892	0.0767716	0.00731878	0.651665	0.14575
		Formate	0.52305	-0.371261	-0.565693	0.0617797	-0.720771	-0.146738	-0.77227	0.460541	-0.765055	-0.780934	0.213069	-0.260871	-0.0297982	0.304456	0.00532256	-0.408329	0.52649	-0.354448	0.18038	0.224254	-0.567639	-0.0991644	-0.171997	-0.456039	-0.100326	0.0726081	0.301387	0.181576	-0.569882	-0.185845	-0.11958	-0.144226	-0.162093	0.46701	0.535947	0.414444	-0.0328369	0.404447	-0.756728	0.147937	0	0.0356299	0.729633	0.0228601	0.777756	0.0797085	0.355217
		Free cholesterol	-0.264111	0.245668	0.414556	-0.00248625	0.200599	-0.200664	0.651383	-0.324457	0.602118	0.642052	-0.375436	0.637265	0.355853	-0.170668	-0.00993901	0.166059	-0.775802	0.0161728	-0.118565	-0.230659	-0.0636555	-0.399827	-0.382405	0.349493	0.557561	-0.490728	-0.294135	-0.295906	0.214341	0.229005	0.083623	-0.189545	-0.295037	-0.422451	-0.67223	-0.662173	-0.433917	-0.42007	0.479359	0.144984	-0.665698	0	0.671225	0.197065	0.725519	0.0498986	0.502265
		Fructose	0.255411	-0.535743	-0.546807	0.141834	-0.0398176	-0.472127	-0.273767	0.20755	-0.429019	-0.411939	-0.121055	0.253672	-0.664781	0.294644	0.764058	-0.456563	-0.0182903	0.348577	0.01472	0.0110203	-0.0264089	0.106121	0.111772	0.0093973	0.424829	0.685807	-0.0806984	0.440398	-0.12082	-0.343992	-0.3925	0.35527	0.120517	0.678873	0.196703	0.50405	-0.026308	-0.126098	0.222176	-0.66086	0.125557	-0.15389	0	0.611485	0.346494	0.981371	0.474664
		Fumarate	-0.414889	0.0170676	0.274179	0.111421	0.823183	-0.138306	0.269275	-0.589894	0.546431	0.31087	0.265211	0.0404287	-0.480899	0.0393481	0.235126	0.0813132	-0.457488	0.217335	-0.302635	0.38984	0.586378	0.24344	0.214153	0.361325	0.443995	0.190696	0.221105	0.379246	0.359663	-0.207453	0.147544	0.372595	0.207093	-0.37951	-0.0790965	-0.32997	0.253267	0.188573	0.613455	-0.583217	-0.704731	0.445389	0.183679	0	0.142387	0.224293	0.88427
		gamma-Linolenic acid	-0.166785	0.571637	0.461441	-0.186962	-0.141798	0.694678	0.375553	0.360181	0.290184	0.277163	-0.479146	-0.365116	0.727646	-0.332307	-0.743025	0.588572	0.59685	-0.171157	0.447631	-0.495426	0.114985	0.172874	0.311384	-0.111113	-0.377358	-0.164789	-0.453874	-0.52276	0.215876	0.547217	0.268895	-0.285094	0.164911	-0.0442383	-0.314573	-0.0625911	0.00328701	-0.209473	-0.211656	0.783613	0.102673	-0.127531	-0.333398	-0.498624	0	0.135255	0.083661
		Glucose	0.0497967	0.280165	-0.124455	-0.323537	-0.125626	0.268772	-0.375638	0.0598996	-0.274077	-0.593854	-0.0419343	-0.531599	0.109971	-0.264243	-0.367195	0.276672	0.693472	-0.373379	0.345404	-0.0613943	-0.0268974	0.371111	0.533476	0.135952	-0.44457	0.0800459	0.125578	-0.214533	0.119988	0.136546	0.38096	-0.137308	0.434085	0.00528553	0.0914317	0.103468	0.222792	0.225686	-0.538046	0.163543	0.5786	-0.632111	-0.00851659	-0.422127	0.50643	0	0.859127
		Glutamate	-0.294817	0.82532	0.211129	0.418112	0.344827	0.607473	0.591116	0.117669	0.651651	0.551466	-0.448187	-0.242782	0.532285	-0.0152795	-0.281127	0.865977	0.275427	-0.225852	0.592774	-0.355249	0.488936	0.304118	0.159324	0.323303	-0.181661	0.121627	-0.489349	-0.363159	0.738027	0.919534	0.453362	0.345865	0.282549	-0.0753838	-0.265974	-0.135606	0.202001	-0.336845	-0.149605	0.495025	-0.327755	0.241063	-0.256345	-0.0530543	0.572558	0.064669	0
		Glutamine	-0.452497	0.962797	0.315351	0.0581108	0.367479	0.573442	0.433749	-0.0674058	0.564216	0.264789	-0.291167	-0.422661	0.540106	-0.233437	-0.542469	0.955434	0.361528	-0.359093	0.645167	-0.222308	0.436624	0.309357	0.330102	0.477352	-0.477059	-0.100089	-0.294701	-0.469408	0.724352	0.862585	0.665443	0.0580155	0.3579	-0.344782	-0.248991	-0.273425	0.213081	-0.113035	-0.266961	0.49476	-0.139692	0.018676	-0.478622	-0.115004	0.624696	0.475463	0.81096
		Glycero-3-phosphocholine	-0.418766	0.141085	0.248475	0.190368	0.323779	0.441328	0.057908	0.424196	0.176621	0.0493539	0.287483	-0.769716	-0.176358	0.321383	-0.294239	0.29438	0.693675	0.290974	0.4263	0.339467	0.649963	0.414818	0.419062	-0.350387	-0.337658	0.530378	-0.111004	0.446288	0.0803983	0.133089	-0.0329992	0.276842	0.18767	0.296545	0.512372	0.498395	0.399979	0.446575	0.0287317	0.0465522	0.0989451	-0.566091	0.0818717	0.0428048	0.4112	0.376351	0.203337
		Glycerol	0.265027	-0.450711	-0.565059	0.635423	-0.204183	-0.275434	-0.105297	0.61126	-0.328913	-0.0626557	-0.0632513	0.18244	-0.412521	0.693242	0.712642	-0.362354	0.0559447	0.369547	0.251958	0.0583679	0.00293898	-0.0865178	-0.321252	-0.33845	0.246035	0.684504	-0.266239	0.51036	-0.200318	-4.05803e-05	-0.531329	0.488165	-0.215956	0.886139	0.465566	0.715126	-0.0341958	-0.14953	0.0508957	-0.292337	0.151854	-0.148159	0.666361	-0.103627	-0.257376	-0.362944	0.0454423
		Glycine	-0.366817	0.849952	0.236491	-0.0235211	0.640479	0.440549	0.54821	-0.396793	0.612142	0.304054	-0.523929	-0.105721	0.21454	-0.445971	-0.15793	0.866351	0.0743712	-0.220504	0.388896	-0.42717	0.572896	0.486844	0.563002	0.812287	-0.278248	0.110914	-0.274028	-0.50646	0.962055	0.676553	0.705922	0.210644	0.636273	-0.39352	-0.499781	-0.391591	0.321203	-0.428078	0.13113	0.0518214	-0.506722	0.230305	-0.127291	0.253686	0.357847	0.244265	0.734315
		Glycylproline	-0.589972	0.652694	0.73423	-0.176217	0.628947	0.408719	0.44645	-0.526096	0.803439	0.429775	0.0769775	-0.333789	0.337761	-0.344375	-0.664605	0.641459	-0.0503957	-0.266591	0.0216481	0.161524	0.480421	0.234124	0.320442	0.358027	0.0090422	-0.386351	0.116059	-0.207832	0.478474	0.284977	0.622643	-0.116174	0.227885	-0.810103	-0.352816	-0.708176	0.202344	0.251403	0.163499	0.257284	-0.46668	0.374934	-0.556703	0.497757	0.279546	0.134772	0.329348
		Histidine	-0.527137	0.789142	0.20848	0.18766	0.603477	0.484055	0.520095	-0.00289903	0.580899	0.382875	-0.267039	-0.35829	0.195274	-0.0921798	-0.16567	0.871828	0.296209	0.0690901	0.574455	-0.248219	0.717317	0.455455	0.452714	0.495211	-0.365107	0.327208	-0.488594	-0.217069	0.834864	0.7525	0.355406	0.438076	0.475704	-0.0598551	-0.189225	0.0524303	0.271973	-0.257786	0.046292	0.134141	-0.418059	0.0257357	-0.0458895	0.165259	0.43469	0.245253	0.832736
		Hypoxanthine	-0.448621	-0.195064	0.0731475	0.0178097	0.567988	-0.576336	0.203536	-0.372951	0.226753	0.15219	0.292142	0.344315	-0.611326	0.191326	0.508272	-0.172172	-0.695339	0.52337	-0.189399	0.388475	0.316258	-0.158687	-0.111633	0.32782	0.329667	0.149662	0.0283531	0.446651	0.10437	-0.278252	-0.231903	0.209573	-0.129437	-0.107975	0.0209151	-0.0536846	-0.116396	0.0523185	0.701698	-0.724134	-0.580007	0.390155	0.323285	0.833869	-0.740551	-0.528805	-0.288315
		Isobutyrate	-0.62759	0.887316	0.446842	0.294713	0.463847	0.462017	0.54881	-0.0166566	0.758579	0.494578	-0.0621869	-0.398204	0.508421	0.0687267	-0.527274	0.887425	0.157835	-0.244952	0.628762	0.0814132	0.515027	0.120058	0.0337673	0.305404	-0.24676	-0.155617	-0.277422	-0.194561	0.600984	0.847313	0.531717	0.126023	0.0635334	-0.361257	-0.105035	-0.305327	0.129477	0.0825865	-0.132711	0.499374	-0.280209	0.235652	-0.560223	0.110807	0.437819	0.142573	0.789875
		Isoleucine	-0.541637	0.850997	0.223783	0.376927	0.532893	0.525497	0.405283	0.0476481	0.616417	0.32263	-0.0523042	-0.551613	0.298123	0.121952	-0.352187	0.903424	0.386594	-0.195946	0.701796	0.060997	0.660871	0.372313	0.25924	0.345234	-0.368907	0.186671	-0.271498	-0.0971255	0.714495	0.840576	0.520297	0.376781	0.305582	-0.150236	0.050543	-0.0446699	0.333454	0.0764036	-0.210643	0.318159	-0.194892	-0.0330821	-0.326039	0.0788278	0.440045	0.306318	0.835587
		Isopropanol	0.040565	-0.0288632	-0.114395	0.549752	-0.513292	0.0643207	0.101334	0.884177	-0.0800915	0.209218	-0.0664543	-0.0635129	0.383343	0.639009	-0.0669283	-0.0129518	0.267785	0.0988344	0.545714	0.0214813	-0.195053	-0.391715	-0.606575	-0.612087	0.0189486	0.0737976	-0.463537	0.175485	-0.343468	0.424079	-0.40097	0.0428875	-0.576094	0.630476	0.347476	0.484065	-0.307885	-0.00308869	-0.319094	0.56494	0.361551	-0.0704968	-0.0430244	-0.558616	0.329043	-0.146631	0.341607
		Lactate	-0.623565	0.360577	0.771365	-0.520036	0.64574	0.26712	0.640559	-0.401233	0.604073	0.511061	-0.184966	-0.00994117	0.0228417	-0.564354	-0.343304	0.408167	-0.191354	0.407046	-0.141796	-0.235352	0.563096	0.21406	0.53362	0.353142	-0.183077	-0.116897	-0.24386	-0.243038	0.427756	0.0014624	0.161169	-0.190982	0.298797	-0.508797	-0.515542	-0.34785	0.0692466	-0.229036	0.756592	-0.0944118	-0.753367	0.278414	-0.135218	0.541272	0.215073	-0.0677501	0.0994312
		Lauric acid	-0.447353	-0.0601764	0.380319	-0.189557	0.252915	-0.31258	0.668509	0.0904881	0.314466	0.489459	-0.405512	0.563615	-0.131933	-0.0642694	0.256151	-0.0257726	-0.53652	0.736849	0.0554084	-0.291462	0.198118	-0.297329	-0.0689697	0.152706	0.273964	0.074531	-0.618441	0.0196902	0.0809104	-0.0112846	-0.403014	-0.13673	-0.218702	0.150393	-0.416584	0.0217781	-0.430324	-0.523409	0.914924	-0.243107	-0.648746	0.521062	0.415567	0.436939	-0.0745098	-0.500029	0.014132
		Leucine	-0.617019	0.872771	0.338509	0.329819	0.524581	0.52947	0.503276	0.0819264	0.680169	0.414123	-0.0868235	-0.514901	0.368142	0.100779	-0.423854	0.920967	0.343031	-0.13528	0.715373	0.0332544	0.657365	0.298601	0.219675	0.311582	-0.358373	0.112914	-0.348018	-0.125612	0.685782	0.858758	0.482303	0.291513	0.230787	-0.174956	-0.00905777	-0.0779996	0.254352	0.0466017	-0.131277	0.386014	-0.248985	0.0356275	-0.368709	0.0852824	0.493683	0.262684	0.844153
		Linoleic acid	-0.599182	0.725172	0.611421	-0.0791452	0.0299492	0.459709	0.62085	0.410831	0.528551	0.494424	-0.32024	-0.278676	0.752901	-0.0924283	-0.724906	0.724598	0.306632	0.0576537	0.679351	-0.271444	0.229437	-0.12208	0.0102546	-0.0191103	-0.340136	-0.279905	-0.669645	-0.376367	0.258189	0.752091	0.135985	-0.273803	-0.144915	-0.0803076	-0.278458	-0.0633553	-0.254415	-0.148995	-0.039316	0.779218	-0.100837	0.116642	-0.429609	-0.286973	0.836663	0.302126	0.670185
		Lysine	-0.620475	0.890913	0.369043	0.133126	0.26404	0.241279	0.603929	0.054055	0.61744	0.444606	-0.25114	-0.108707	0.606452	-0.0204052	-0.433122	0.838322	-0.0259215	-0.154536	0.714673	-0.131915	0.270197	-0.140829	-0.134081	0.421903	-0.312741	-0.307488	-0.490936	-0.388357	0.545885	0.915102	0.399207	-0.0700294	-0.0884125	-0.288784	-0.274299	-0.282155	-0.174359	-0.181594	-0.100572	0.531548	-0.248603	0.32424	-0.521506	-0.0586252	0.415746	0.129335	0.756399
		Malonate	0.429774	-0.0130148	-0.189235	0.413464	0.379416	0.653244	-0.251102	-0.304014	0.132776	0.0237283	0.143812	-0.527141	-0.237627	-0.039498	0.0568528	0.113845	0.495384	-0.385872	-0.38198	0.0579326	0.481001	0.874583	0.584352	-0.0503776	0.0615625	0.530531	0.504464	0.147076	0.367641	-0.125263	0.405301	0.694782	0.724593	-0.0957244	0.207586	-0.0134297	0.895171	0.208326	-0.252213	-0.165457	-0.091845	-0.261872	0.056017	0.212132	0.0350506	0.0263659	0.22268
		Mannose	-0.638215	0.318399	0.461302	0.185012	0.284827	0.135164	0.412459	0.342415	0.534267	0.391289	0.0747709	-0.315666	0.227885	0.318953	-0.3433	0.392999	0.163835	0.262153	0.469164	0.234736	0.408433	-0.0334455	-0.0186453	-0.143887	0.257414	0.0857059	-0.443861	0.266345	0.112239	0.365329	-0.109876	0.127795	-0.180517	0.109376	0.013749	0.0869929	-0.174542	0.236768	0.156633	0.282122	-0.18351	0.204671	0.0802682	0.266042	0.390665	0.0965683	0.413085
		Margaric acid	0.415247	0.12622	-0.281026	0.39353	-0.306981	0.152589	-0.0671456	0.0318547	-0.0865812	0.0340205	-0.149093	0.115846	0.289368	0.106243	0.023133	0.0441733	-0.0159767	-0.51847	0.0851175	-0.110265	-0.283089	-0.122978	-0.380242	-0.031969	-0.17496	-0.199221	0.180853	-0.255656	0.0153339	0.308008	0.298199	-0.0224109	-0.130168	-0.0604086	0.0958004	-0.171735	0.120021	-0.134647	-0.436822	0.323755	0.210888	0.0390157	-0.458894	-0.428457	-0.0391578	-0.212839	0.207471
		Methanol	-0.0433498	0.229254	0.0138388	-0.622398	0.376564	-0.0806422	-0.0300471	-0.740089	0.00352194	-0.314843	-0.250119	0.150072	-0.22206	-0.730299	0.0668188	0.184695	-0.176877	-0.161306	-0.22369	-0.289095	0.0888168	0.343025	0.634858	0.796521	-0.166331	-0.0727527	0.212134	-0.418825	0.471346	-0.14888	0.480442	-0.146529	0.62094	-0.501905	-0.489093	-0.434117	0.171548	-0.247491	0.20753	-0.439327	-0.23346	0.0274781	0.115719	0.306433	-0.110205	0.387794	-0.14854
		Methionine	-0.470846	0.969906	0.269546	0.132521	0.40954	0.491755	0.48204	-0.112545	0.607857	0.338548	-0.282284	-0.317805	0.526538	-0.186903	-0.433927	0.955642	0.218659	-0.323126	0.622382	-0.222594	0.437297	0.249699	0.228872	0.548571	-0.413667	-0.109903	-0.336255	-0.461413	0.771951	0.90059	0.621683	0.137592	0.311354	-0.352782	-0.283116	-0.290365	0.159642	-0.179296	-0.229799	0.445467	-0.242494	0.14403	-0.467293	-0.0393759	0.50255	0.330598	0.850901
		Myo-Inositol	-0.394673	0.346377	-0.0553786	0.376834	0.521022	0.175009	-0.123583	0.00359343	0.242816	-0.216307	0.372895	-0.693186	-0.28136	0.391358	-0.0813748	0.429385	0.460309	-0.170276	0.52157	0.584118	0.59557	0.454709	0.337702	0.160349	-0.100388	0.463572	0.196343	0.452144	0.362228	0.295085	0.393345	0.462484	0.312616	0.0385223	0.496646	0.15252	0.473795	0.592594	-0.236328	-0.17191	0.146588	-0.355495	0.0793565	0.288973	0.0623007	0.482214	0.286181
		Myristic acid	0.502868	-0.142759	-0.220531	0.176666	-0.00367484	0.253635	-0.378532	-0.421536	-0.143308	-0.127141	0.288893	-0.153648	-0.119457	-0.0965844	0.0168817	-0.170558	0.0430199	-0.502581	-0.503207	0.166546	-0.0656667	0.268075	0.0387118	-0.0667572	-0.174643	-0.0866417	0.716992	-0.0327506	-0.0197041	-0.256889	0.362273	0.123776	0.218838	-0.357439	0.230216	-0.2496	0.533839	0.2274	-0.323994	-0.0735714	0.103463	-0.181392	-0.444609	-0.0574283	-0.309731	-0.173771	-0.203218
		Niacinamide	-0.162847	-0.325391	-0.11526	0.421504	0.205992	-0.239969	-0.419591	0.00375563	-0.0378834	-0.224012	0.884322	-0.428398	-0.484781	0.682831	0.0973568	-0.281523	0.0354394	0.00308159	-0.0534699	0.99778	0.192409	-0.0110464	-0.237485	-0.361297	0.229705	0.190852	0.550882	0.838286	-0.3311	-0.320012	-0.104982	0.305049	-0.256969	0.0462078	0.774508	0.182869	0.231807	0.905709	-0.13825	-0.314405	0.226681	-0.229188	-0.0185768	0.373399	-0.506318	-0.0888066	-0.35734
		Nitrosodimethylamine	0.230582	0.400533	-0.186891	0.146212	0.317178	0.329997	-0.221923	-0.601845	0.137234	-0.268445	-0.013989	-0.296835	-0.0257733	-0.247591	-0.0983106	0.359683	0.193081	-0.811881	-0.0108854	0.0950212	0.169709	0.526674	0.385398	0.502601	-0.155696	0.000588638	0.612602	-0.227386	0.50609	0.194055	0.90597	0.181341	0.580467	-0.513817	0.00670968	-0.509041	0.63557	0.187567	-0.425018	-0.0680227	0.093351	-0.107151	-0.331923	0.087006	-0.0377864	0.33679	0.202
		Oleic acid	-0.399837	0.57026	0.621223	-0.399399	-0.239838	0.415801	0.479032	0.354767	0.298882	0.356746	-0.37098	-0.151965	0.848207	-0.350096	-0.82226	0.524134	0.273376	0.0107108	0.440283	-0.436303	-0.0764267	-0.234515	0.00808153	-0.0971589	-0.414588	-0.520605	-0.584724	-0.57854	0.0408766	0.527573	0.0675083	-0.57341	-0.186527	-0.169575	-0.416949	-0.14027	-0.382127	-0.224094	-0.0873155	0.852531	0.0365276	0.0570733	-0.515264	-0.494604	0.872861	0.378399	0.417563
		Ornithine	-0.642876	0.929136	0.416543	-0.0850203	0.552841	0.259234	0.694304	-0.282978	0.699258	0.444	-0.409468	-0.00652287	0.404934	-0.339512	-0.303164	0.897483	-0.135907	-0.0825608	0.525233	-0.314173	0.455045	0.106615	0.2277	0.752811	-0.313371	-0.190592	-0.450061	-0.509157	0.815235	0.791454	0.541768	-0.00912397	0.258361	-0.457027	-0.518788	-0.425563	-0.0201408	-0.379041	0.178182	0.232098	-0.53246	0.39336	-0.34671	0.217907	0.333642	0.139366	0.717592
		Palmitic acid	-0.103803	0.458006	0.137249	-0.493134	-0.350935	0.0120474	0.324574	0.0889067	-0.011993	0.125694	-0.565691	0.354453	0.678662	-0.525233	-0.285415	0.346615	-0.122271	-0.0098323	0.262809	-0.733478	-0.382925	-0.347373	-0.101419	0.346958	-0.384923	-0.525504	-0.6059	-0.813786	0.168942	0.46655	-0.00622225	-0.478457	-0.0915274	-0.130114	-0.650222	-0.154184	-0.554857	-0.661671	-0.113985	0.506074	-0.0245036	0.208641	-0.272313	-0.518939	0.449352	0.23576	0.314497
		Pentadecanoic acid	0.671394	-0.211075	-0.280286	0.0913649	-0.384096	0.0621329	-0.0139627	-0.0577811	-0.240803	0.0528571	-0.482294	0.488213	0.119619	-0.216252	0.264726	-0.26826	-0.182507	-0.266161	-0.310693	-0.510458	-0.401664	-0.0682322	-0.174956	-0.025399	0.0480739	-0.0955635	0.0877339	-0.381363	-0.0687087	-0.0721862	0.0733645	-0.117745	0.0173485	0.04358	-0.235797	-0.168601	0.0402137	-0.527034	-0.0436792	0.0780734	0.0100239	0.161785	-0.0500038	-0.332872	-0.0794112	-0.388221	-0.0331062
		Phenylalanine	-0.610027	0.95098	0.326684	0.136344	0.51154	0.363816	0.542951	-0.155501	0.670641	0.370869	-0.210407	-0.262682	0.426541	-0.117155	-0.380159	0.933844	0.0789334	-0.224079	0.641959	-0.0990311	0.493522	0.168474	0.166714	0.589937	-0.362805	-0.118853	-0.331982	-0.355724	0.761855	0.869415	0.589899	0.120194	0.226515	-0.383981	-0.251336	-0.316601	0.110054	-0.126002	-0.0859638	0.337671	-0.330792	0.220117	-0.448329	0.113689	0.373696	0.238744	0.785305
		Plasmalogen	-0.0685941	0.325734	0.048444	0.451999	-0.125807	0.139995	0.584076	0.459765	0.352159	0.581929	-0.583048	0.308091	0.501243	0.216852	0.0601894	0.332741	-0.0922171	0.0836716	0.464534	-0.461355	0.0149271	-0.23027	-0.376444	-0.00454368	0.207285	0.0367902	-0.721232	-0.240867	0.235172	0.673129	-0.122625	0.152397	-0.245804	0.325339	-0.298627	0.0608307	-0.312974	-0.574004	0.0487698	0.463493	-0.252442	0.484328	0.0572698	-0.192165	0.348537	-0.370424	0.709169
		Proline	-0.217014	0.637597	0.177679	0.076846	0.726757	0.710102	0.237335	-0.369679	0.493908	0.158095	-0.174934	-0.560576	-0.0319216	-0.341193	-0.216685	0.741368	0.480237	-0.234941	0.179259	-0.1726	0.791108	0.86965	0.857834	0.4996	-0.354005	0.417511	0.0484209	-0.20173	0.859139	0.392626	0.686445	0.468033	0.873578	-0.30952	-0.133382	-0.158109	0.740769	-0.0486466	-0.0110142	-0.0641729	-0.347889	-0.184602	-0.070987	0.28547	0.378561	0.392559	0.589673
		Propylene glycol	0.279905	-0.00317638	-0.410123	-0.4991	-0.00906193	-0.265867	-0.466599	-0.538716	-0.436046	-0.721755	-0.0967978	0.117579	-0.285282	-0.501819	0.221196	-0.0795806	-0.0298137	-0.341619	-0.167996	-0.15253	-0.256596	0.227113	0.420724	0.612716	-0.186962	-0.0317847	0.380849	-0.301997	0.183935	-0.238421	0.36588	-0.133041	0.486458	-0.237033	-0.186534	-0.198083	0.118603	-0.0829473	-0.212925	-0.436238	0.255413	-0.255029	0.192504	-0.0381855	-0.224875	0.558203	-0.3243
		Pyridoxine	-0.244865	0.644256	0.0462843	0.669613	0.448029	0.571518	0.318867	0.150555	0.544017	0.301984	-0.141467	-0.512698	0.178156	0.306481	-0.16358	0.725429	0.459775	-0.312375	0.643407	0.0822156	0.633528	0.467729	0.211385	0.165602	-0.126155	0.405567	-0.144067	0.0573439	0.631183	0.75751	0.534919	0.530615	0.323583	0.0501187	0.188083	0.00820462	0.497904	0.0835544	-0.24311	0.261816	-0.110172	-0.0370212	-0.144013	0.0665181	0.389332	0.147348	0.831403
		Pyroglutamate	-0.478699	0.360589	-0.0879946	0.46094	0.686007	0.160628	0.132146	0.0571259	0.319779	0.0171705	0.196165	-0.505992	-0.415167	0.398613	0.194203	0.48713	0.318979	0.167106	0.554935	0.361773	0.80023	0.487104	0.371953	0.281977	-0.195354	0.698519	-0.0940819	0.436033	0.558988	0.388395	0.217166	0.659335	0.37555	0.206141	0.413039	0.339274	0.471223	0.239643	0.0699153	-0.348122	-0.177275	-0.267606	0.259421	0.398935	-0.0297455	0.199008	0.430408
		Pyruvate	-0.514112	0.860699	0.73309	-0.200994	0.425693	0.767691	0.60918	-0.160394	0.73844	0.543953	-0.28779	-0.428802	0.636669	-0.481593	-0.812621	0.878266	0.317426	-0.195552	0.295019	-0.311234	0.505942	0.335935	0.464327	0.269981	-0.406552	-0.271918	-0.282163	-0.529875	0.602151	0.608323	0.574261	-0.140465	0.350387	-0.557716	-0.448083	-0.436745	0.213398	-0.115233	0.033196	0.596548	-0.380377	0.142069	-0.603974	0.0229361	0.765323	0.31776	0.668741
		Sarcosine	-0.243146	0.843755	0.206163	0.255872	0.65366	0.714366	0.399661	-0.365225	0.671569	0.376547	-0.253636	-0.42603	0.281617	-0.274194	-0.291718	0.894593	0.305664	-0.408677	0.285146	-0.225884	0.675095	0.663061	0.543727	0.565123	-0.280182	0.165988	-0.061779	-0.364763	0.930847	0.684694	0.767201	0.447294	0.677141	-0.427877	-0.260559	-0.349724	0.579896	-0.152441	-0.147753	0.204973	-0.417424	0.110113	-0.331351	0.210151	0.393559	0.208009	0.831884
		Serine	-0.423422	0.830445	0.0354225	0.0958045	0.324378	0.252972	0.352623	0.0217446	0.347639	0.0396338	-0.376337	-0.224948	0.276055	-0.0962061	-0.180265	0.819343	0.255009	-0.21747	0.804352	-0.221845	0.364672	0.218578	0.269023	0.611473	-0.439447	0.109121	-0.381905	-0.352481	0.708065	0.838484	0.538338	0.115755	0.324102	-0.0740605	-0.161938	-0.0723662	0.106173	-0.228982	-0.188056	0.211025	-0.0562355	-0.0421719	-0.138603	-0.106611	0.421007	0.488213	0.714375
		Stearic acid	-0.203104	0.144831	0.111329	-0.0263872	-0.279262	0.296577	-0.0450844	0.707923	-0.180405	-0.177765	0.0102391	-0.531612	0.191704	0.212633	-0.422079	0.193253	0.717456	0.125292	0.635629	0.048015	0.0786711	0.0127203	0.115988	-0.435292	-0.538901	0.172911	-0.28329	0.0845219	-0.20229	0.268697	-0.10405	-0.203013	-0.106187	0.426475	0.395652	0.518205	0.00281531	0.225862	-0.271883	0.413831	0.526409	-0.649828	-0.0763023	-0.57783	0.633454	0.591852	0.139424
		Stearidonic acid	-0.517024	-0.276176	0.394728	-0.243183	0.440294	-0.428468	0.351755	-0.226266	0.245118	0.341518	0.242995	0.338573	-0.448591	0.0232197	0.241736	-0.240716	-0.641076	0.750524	-0.319482	0.235907	0.28061	-0.257912	-0.0784804	0.0546832	0.202753	-0.00963089	-0.117064	0.34721	-0.0969987	-0.410519	-0.430835	-0.0693217	-0.250686	-0.129208	-0.0882667	-0.0175218	-0.237268	-0.0144445	0.893011	-0.521511	-0.641304	0.357123	0.194	0.711032	-0.505818	-0.576734	-0.398269
		Succinate	0.0818209	0.0399006	-0.603718	0.362009	0.215852	-0.37381	-0.41247	-0.249799	-0.18899	-0.567734	0.217364	-0.0717	-0.483009	0.341366	0.483813	0.0135518	-0.0361804	-0.370486	0.280034	0.449583	0.0519623	0.163822	-0.00240348	0.44748	0.103906	0.328217	0.407641	0.312711	0.233199	0.090383	0.364582	0.377917	0.197552	0.0696527	0.38214	0.0125078	0.261036	0.299608	-0.320271	-0.503493	0.274714	-0.16204	0.260789	0.206529	-0.494503	0.238451	-0.0302163
		Taurine	-0.26541	0.661593	-0.0125691	0.471053	0.243822	0.0541976	0.540509	-0.00131032	0.511835	0.40606	-0.442714	0.217618	0.359932	0.147647	0.081059	0.616048	-0.234567	-0.235022	0.603164	-0.20964	0.188766	-0.10288	-0.264351	0.515365	0.0474899	-0.0426129	-0.413083	-0.282508	0.598831	0.849244	0.385573	0.211307	-0.0387493	-0.0738732	-0.264642	-0.268655	-0.0940456	-0.398929	-0.0449984	0.247625	-0.316227	0.512609	-0.171161	0.0624802	0.0963458	-0.205992	0.764514
		Threonate	0.340014	-0.249989	-0.557335	0.586577	-0.398121	-0.215809	0.00287287	0.618954	-0.294449	0.0483963	-0.278654	0.338128	-0.0403682	0.536295	0.585376	-0.222175	-0.0191933	0.198996	0.308755	-0.217767	-0.214653	-0.242877	-0.483297	-0.238128	0.17275	0.402233	-0.428945	0.156063	-0.135615	0.242176	-0.461653	0.346146	-0.294816	0.779438	0.212224	0.557981	-0.221498	-0.396161	-0.123596	0.0133604	0.159572	0.0251782	0.438798	-0.349998	-0.103589	-0.372412	0.241851
		Threonine	-0.477156	0.968996	0.289946	0.06867	0.503156	0.54698	0.502871	-0.167575	0.619734	0.33342	-0.328999	-0.344028	0.444326	-0.276221	-0.406632	0.977805	0.261962	-0.266865	0.579267	-0.28514	0.53706	0.376144	0.395338	0.604991	-0.448362	-0.0105557	-0.339123	-0.473051	0.851418	0.853057	0.645092	0.180727	0.45182	-0.355574	-0.322519	-0.270781	0.247681	-0.228256	-0.140515	0.353641	-0.312784	0.0977087	-0.382288	0.0259254	0.525276	0.368864	0.846557
		trans-4-Hydroxy-L-proline	-0.326885	0.843279	0.133821	0.395694	0.523408	0.679201	0.340998	-0.0499613	0.584256	0.311273	-0.147779	-0.566434	0.317236	-0.00985002	-0.320591	0.906876	0.472479	-0.332668	0.553956	-0.0930485	0.657522	0.557563	0.399595	0.381717	-0.361508	0.248675	-0.188989	-0.21264	0.806618	0.809829	0.618728	0.479988	0.506046	-0.183463	-0.0282945	-0.0903663	0.490596	-0.021754	-0.299698	0.319129	-0.206724	-0.0572937	-0.306559	0.0345046	0.482707	0.317432	0.891951
		Triacylglyceride	-0.365848	0.0480025	0.100028	-0.541327	0.0956283	-0.0402829	0.0665856	0.15799	-0.20311	-0.126544	0.000741557	-0.112069	-0.177665	-0.272157	-0.0110269	0.102527	0.177173	0.630371	0.142834	-0.242859	0.202936	0.070765	0.402039	0.122995	-0.608683	0.194546	-0.414261	-0.0896135	0.0770113	-0.0625398	-0.357287	-0.093934	0.181223	0.19707	-0.0464515	0.483675	-0.133794	-0.211259	0.272473	-0.20189	-0.0711364	-0.427375	0.215944	-0.102964	0.165925	0.360823	-0.108951
		Tricosanoic acid	-0.143993	-0.131337	0.24493	-0.522384	-0.100438	0.202953	-0.272188	0.0599906	-0.245313	-0.154616	0.487493	-0.458312	0.00876388	-0.238227	-0.434118	-0.0979374	0.353743	0.281005	-0.268779	0.117062	0.0249801	0.08141	0.277558	-0.347408	-0.56025	-0.145027	0.10591	0.0200454	-0.300914	-0.361853	-0.284644	-0.219496	0.0425174	-0.110747	0.188003	0.288533	0.0385494	0.33256	-0.0959598	0.0970008	0.190775	-0.555447	-0.277532	-0.220795	0.182826	0.367258	-0.363382
		Tryptophan	-0.268076	0.126178	-0.190647	0.721394	0.140585	-0.088078	0.355242	0.51939	0.214227	0.393415	-0.0399482	0.0663633	-0.0625172	0.678412	0.398026	0.197546	-0.0697493	0.385011	0.553906	0.0823727	0.320892	-0.158968	-0.409483	-0.0777221	0.0419745	0.444064	-0.540636	0.335096	0.184812	0.520635	-0.32915	0.523732	-0.285665	0.55487	0.293534	0.489586	-0.104867	-0.189205	0.108242	-0.00395631	-0.213165	0.144837	0.219027	0.0532387	-0.105455	-0.44826	0.507459
		Tyrosine	-0.554723	0.843399	0.239285	0.294984	0.404544	0.219375	0.477038	-0.11475	0.636316	0.401787	-0.066167	-0.172677	0.447854	0.0749124	-0.300238	0.802755	-0.0700757	-0.251277	0.588393	0.0465601	0.355733	-0.0195694	-0.125136	0.479672	-0.219567	-0.214101	-0.279818	-0.246742	0.613573	0.844348	0.472973	0.153257	0.00157168	-0.355816	-0.155153	-0.316024	-0.00426132	-0.0415177	-0.167997	0.367074	-0.289103	0.333343	-0.510134	0.111066	0.196395	0.0438157	0.731327
		Urea	0.0237796	0.168968	-0.110319	0.617026	0.701411	0.317953	-0.0458337	-0.508284	0.459267	0.199693	0.351239	-0.37281	-0.312221	0.217372	0.186582	0.256519	0.0363901	-0.337922	-0.225409	0.413421	0.616211	0.621833	0.260895	0.236214	0.284414	0.390948	0.487441	0.337763	0.522163	0.0627187	0.465461	0.796068	0.476228	-0.299566	0.219592	-0.232163	0.721309	0.342032	-0.0852487	-0.318857	-0.372008	0.144282	-0.0404436	0.641814	-0.340196	-0.254707	0.306336
		Uridine	-0.0855214	-0.582343	-0.328858	0.442655	0.0213654	-0.464428	-0.431435	0.32736	-0.311415	-0.310229	0.744362	-0.217571	-0.681386	0.837144	0.428412	-0.50984	0.0134417	0.357811	0.0535157	0.855626	0.100333	-0.14872	-0.331009	-0.481461	0.214156	0.450054	0.283422	0.955927	-0.489435	-0.39846	-0.487023	0.338202	-0.37945	0.499201	0.866417	0.583008	0.0537614	0.676551	0.021459	-0.485541	0.29406	-0.349089	0.363615	0.239463	-0.57648	-0.183119	-0.457515
		Valine	-0.577221	0.857546	0.31741	0.291852	0.610774	0.575016	0.390932	-0.0661563	0.664731	0.324103	0.0184907	-0.618978	0.278477	0.0391266	-0.438916	0.912644	0.393455	-0.220072	0.603709	0.112874	0.71157	0.436123	0.351735	0.356007	-0.377216	0.140098	-0.171413	-0.0952103	0.72354	0.759881	0.583746	0.343415	0.36588	-0.279489	0.0313963	-0.131324	0.39949	0.160179	-0.176705	0.295642	-0.234601	-0.0421334	-0.388785	0.160731	0.438585	0.340421	0.77439
		Glutamine+Pyroglutamate	-0.506958	0.9238	0.254065	0.159134	0.481676	0.537472	0.409047	-0.0452865	0.566895	0.234763	-0.20753	-0.487384	0.37289	-0.109574	-0.426961	0.94717	0.390096	-0.273557	0.692784	-0.108549	0.568811	0.384212	0.375183	0.482308	-0.461663	0.0772111	-0.27893	-0.306377	0.762734	0.843027	0.630944	0.20575	0.400252	-0.251899	-0.119732	-0.158385	0.296585	-0.0420832	-0.216156	0.34916	-0.163448	-0.0467179	-0.355978	-0.00630354	0.53732	0.461133	0.807933
		Choline/Creatine	-0.00354251	-0.520186	-0.373727	0.579414	0.22107	-0.225438	-0.386289	0.279629	-0.196866	-0.241544	0.618312	-0.349426	-0.765682	0.792122	0.50519	-0.381198	0.20176	0.3242	0.0293795	0.736541	0.356405	0.208074	-0.0329246	-0.408398	0.284318	0.75332	0.271386	0.969121	-0.240599	-0.349243	-0.367792	0.635548	-0.050251	0.563238	0.827681	0.627272	0.330378	0.594099	0.0463937	-0.571239	0.16683	-0.38344	0.557329	0.360143	-0.467049	-0.14743	-0.253723
		Aspartate/Asparagine	-0.371648	-0.0895118	0.0437116	0.460921	0.539181	-0.00320401	-0.192923	-0.069263	0.232159	-0.0238026	0.80935	-0.588025	-0.507098	0.601493	0.0398245	0.0102905	0.140899	0.0973957	0.040286	0.92151	0.568012	0.253165	0.0415584	-0.202502	0.120874	0.375056	0.426118	0.811276	-0.00532248	-0.152166	0.0273578	0.498638	-0.00458733	-0.0196454	0.698656	0.182465	0.431302	0.829281	0.0157973	-0.352637	-0.0366492	-0.219157	-0.0012115	0.56033	-0.370875	-0.0622816	-0.104694
		Glutamate/Glutamine	-0.426168	0.96225	0.29859	0.161252	0.375624	0.605587	0.494937	-0.0182176	0.610959	0.355539	-0.346635	-0.388937	0.559213	-0.181528	-0.490649	0.968049	0.351664	-0.335928	0.655931	-0.268316	0.468496	0.320088	0.295277	0.45302	-0.413118	-0.0419249	-0.36085	-0.458154	0.756746	0.912553	0.632272	0.140941	0.350904	-0.282909	-0.263567	-0.245599	0.218379	-0.18019	-0.244612	0.514344	-0.197884	0.0817111	-0.435228	-0.102185	0.634723	0.379133	0.895895
		Glutamate/Glutamine+Pyroglutamate	0.491597	-0.376665	-0.179614	0.311206	-0.348633	-0.0827198	0.0308295	0.138078	-0.0444055	0.296459	-0.211072	0.451545	0.172534	0.142134	0.285604	-0.378927	-0.27944	-0.0170804	-0.392582	-0.253834	-0.353658	-0.208742	-0.424471	-0.306357	0.636679	-0.0479329	-0.110687	-0.013176	-0.248727	-0.14423	-0.349464	0.156585	-0.254597	0.2219	-0.204962	-0.0328506	-0.228147	-0.306825	0.0055695	0.133318	-0.116891	0.466851	0.212488	-0.0424408	-0.127813	-0.602623	0.0355587
		MUFA+PUFA/SFA	-0.422425	0.585754	0.549467	-0.0178704	0.00462207	0.614865	0.272155	0.34399	0.411854	0.26979	0.00194836	-0.630459	0.652739	-0.0195931	-0.868143	0.60562	0.586298	-0.190202	0.508413	0.027954	0.238796	0.09271	0.13835	-0.242402	-0.329161	-0.231319	-0.252943	-0.182148	0.106014	0.529266	0.266459	-0.202533	-0.0319677	-0.154881	0.00675068	-0.0641949	0.0364162	0.277055	-0.31269	0.775758	0.165295	-0.161955	-0.527472	-0.311434	0.829165	0.498095	0.496481
Table S10. Pearson correlation coefficients between metabolites. PB at day 29.
[truncated: 57 more columns]

## Sheet: Table S11. Diff_B29P29
Table S11. Pearson correlation coefficients between metabolites. Differences between BM and PB at day 29.
			p-values →
Pearson correlation
r ↓			10Z-Heptadecaenoic acid	2-Aminobutyrate	2-Hydroxybutyrate	2-Hydroxyisobutyrate	2-Hydroxyisovalerate	2-Oxoglutarate	2-Oxoisocaproate	3-Hydroxybutyrate	3-Hydroxyisovalerate	3-Methyl-2-oxovalerate	5,8,11-Eicosatrienoic acid	Acetate	Acetoacetate	Acetone	Acetylcarnitine	Alanine	Arachidic acid	Arachidonic acid	Arginine	Asparagine	Aspartate	Behenic acid	Betaine	Carnitine	Cholesterol esters	Choline	cis-9-Palmitoleic acid	Citrate	Creatine	Creatinine	Cystine	Dimethylamine	Dimethylglycine	Docosahexaenoic acid	Docosapentaenoic acid	Docosatetraenoic acid	Docosatrienoic acid	Eicosadienoic acid	Eicosapentaenoic acid	Ethanol	Formate	Free cholesterol	Fructose	Fumarate	gamma-Linolenic acid	Glucose	Glutamate
		10Z-Heptadecaenoic acid	0	0.613176	0.75048	0.121985	0.641238	0.992382	0.97864	0.935604	0.462411	0.219369	0.310105	0.667314	0.680456	0.0386979	0.279598	0.321503	0.672254	0.551458	0.822039	0.783653	0.23003	0.997204	0.251307	0.541115	0.0327804	0.650271	0.00161378	0.983142	0.534553	0.110812	0.255145	0.618389	0.32304	0.747718	0.607565	0.800464	0.454743	0.209491	0.603654	0.806336	0.656473	0.267772	0.0167154	0.53261	0.470253	0.844135	0.793793
		2-Aminobutyrate	0.182823	0	0.587843	0.164046	0.00609136	0.107248	0.382435	0.669637	0.225444	0.961738	0.427778	0.946948	0.507478	0.514135	0.132587	0.00665043	0.986444	0.994235	0.183874	0.609469	0.825452	0.878409	0.00382486	0.0225049	0.955012	0.398968	0.879506	0.845625	0.0343578	0.0959026	0.308436	0.621719	0.00897101	0.285371	0.192408	0.508029	0.437234	0.79761	0.817781	0.843163	0.592448	0.397266	0.543033	0.790948	0.636943	0.0880143	0.0378425
		2-Hydroxybutyrate	0.115599	0.195744	0	0.74029	0.0871216	0.115653	0.00743664	0.427889	0.0066594	0.242235	0.889078	0.864609	0.842234	0.0572964	0.504658	0.0822163	0.148114	0.0277091	0.958488	0.125113	0.927351	0.449159	0.742633	0.948382	0.235683	0.676863	0.156052	0.946025	0.544137	0.64239	0.547364	0.0776683	0.729742	0.20934	0.10861	0.877434	0.127393	0.692601	0.0459852	0.269805	0.441219	0.14016	0.319781	0.0141983	0.0988507	0.975537	0.21331
		2-Hydroxyisobutyrate	-0.521661	0.476281	0.120457	0	0.177481	0.78601	0.509807	0.205176	0.467837	0.707708	0.52899	0.682449	0.460724	0.684515	0.0485069	0.503532	0.23762	0.741004	0.940394	0.761205	0.85608	0.828294	0.918928	0.718488	0.104543	0.867006	0.277433	0.867537	0.961562	0.700397	0.122994	0.0946935	0.754677	0.249737	0.453518	0.264052	0.903152	0.559122	0.355859	0.488667	0.257489	0.5815	0.79273	0.571923	0.261197	0.8838	0.486459
		2-Hydroxyisovalerate	0.168728	0.794017	0.567417	0.463303	0	0.161166	0.286554	0.0752457	0.00882476	0.827549	0.602911	0.573086	0.663281	0.0787699	0.548981	0.00374275	0.212451	0.414681	0.804436	0.0773577	0.64443	0.340391	0.0331937	0.0823429	0.496724	0.688739	0.429739	0.780729	0.236456	0.149392	0.563095	0.327984	0.034989	0.0111285	0.00278472	0.352919	0.2747	0.566566	0.338287	0.829359	0.317749	0.80356	0.178153	0.0850088	0.211386	0.208923	0.230531
		2-Oxoglutarate	0.00348261	0.539837	0.529293	0.0987825	0.479144	0	0.0619276	0.666274	0.421003	0.0640342	0.700129	0.912534	0.0383391	0.47298	0.319432	0.184628	0.780634	0.295805	0.472917	0.185663	0.374957	0.533341	0.388567	0.336878	0.478013	0.509545	0.634927	0.281696	0.341571	0.806437	0.7813	0.139474	0.654782	0.591314	0.255842	0.32029	0.190046	0.353379	0.791851	0.0273313	0.556244	0.96075	0.765963	0.415977	0.91325	0.356906	0.00288121
		2-Oxoisocaproate	0.00976534	0.31058	0.782681	0.23695	0.37434	0.608504	0	0.57019	0.0720801	0.0495335	0.420317	0.847737	0.392891	0.592471	0.827226	0.148412	0.668	0.300328	0.191787	0.851972	0.221353	0.64897	0.851744	0.878895	0.144807	0.501113	0.525755	0.901748	0.747372	0.5734	0.735993	0.0541558	0.890614	0.962936	0.664087	0.739374	0.0569413	0.514949	0.0426224	0.125201	0.681793	0.111774	0.760798	0.317926	0.379623	0.772546	0.0159966
		3-Hydroxybutyrate	0.0294635	-0.15467	-0.283171	-0.438276	-0.585661	0.156325	0.204869	0	0.172369	0.177154	0.726864	0.658854	0.728647	0.11695	0.951346	0.451871	0.0204738	0.280677	0.0328632	0.0382706	0.0926562	0.0338304	0.765324	0.986387	0.680239	0.0211037	0.535316	0.92166	0.667076	0.726632	0.602653	0.50161	0.585022	0.00663655	0.0201675	0.546493	0.685151	0.653697	0.513934	0.12711	0.0998909	0.796022	0.222645	0.0374461	0.178514	0.943338	0.264582
		3-Hydroxyisovalerate	0.263253	0.421181	0.789033	0.260184	0.772421	0.287231	0.590835	-0.46817	0	0.82171	0.32794	0.351348	0.986117	0.0209897	0.403201	0.0556693	0.321723	0.429946	0.820659	0.116867	0.394423	0.673193	0.363894	0.574367	0.474325	0.386218	0.151111	0.604306	0.749507	0.0464647	0.611645	0.166378	0.334966	0.0808686	0.014904	0.202229	0.412326	0.243038	0.0531255	0.738019	0.315832	0.275683	0.0554521	0.012941	0.230254	0.689882	0.475418
		3-Methyl-2-oxovalerate	-0.426209	0.0174965	0.407672	0.136113	-0.0793324	0.604689	0.632884	0.463612	-0.0820543	0	0.515829	0.725312	0.315174	0.434168	0.415195	0.868811	0.904628	0.28075	0.372041	0.796841	0.0443658	0.603115	0.654799	0.836298	0.0950233	0.124823	0.470689	0.878903	0.707916	0.264701	0.433931	0.238662	0.561184	0.754862	0.572127	0.215416	0.183152	0.490817	0.738121	0.0640999	0.487243	0.34021	0.172256	0.903255	0.593837	0.866811	0.0229093
		5,8,11-Eicosatrienoic acid	-0.357763	-0.283237	0.0508385	-0.2266	-0.188035	0.139783	-0.287638	-0.126885	-0.345646	0.233684	0	0.0520983	0.576746	0.807288	0.815335	0.791324	0.693335	0.0355016	0.209399	0.526893	0.608389	0.304707	0.8267	0.454781	0.862257	0.854361	0.542673	0.829655	0.4738	0.0427352	0.803123	0.531986	0.81749	0.668216	0.821324	0.00192987	0.454631	0.00251768	0.830586	0.727557	0.705981	0.623689	0.188416	0.838243	0.433406	0.650324	0.861393
		Acetate	0.155813	0.0242668	0.0621322	0.148391	0.203365	0.0400488	0.0699472	-0.159985	0.33025	-0.12763	-0.627532	0	0.139001	0.332064	0.884958	0.50673	0.950766	0.122122	0.777393	0.263312	0.0797779	0.440769	0.543627	0.448918	0.439798	0.131592	0.447949	0.683585	0.448025	0.186674	0.874513	0.166805	0.428502	0.401826	0.136811	0.119786	0.705285	0.0816714	0.488319	0.88149	0.48855	0.553427	0.0669013	0.150561	0.205013	0.914368	0.719443
		Acetoacetate	-0.149365	0.238217	0.0725015	0.26421	0.1578	0.658702	0.304142	0.12603	-0.00634661	0.354283	-0.201468	0.5023	0	0.968854	0.0993507	0.71294	0.578836	0.736991	0.957849	0.271488	0.833694	0.194983	0.546942	0.810767	0.305515	0.664395	0.920567	0.0121323	0.598159	0.926154	0.883485	0.0368758	0.306956	0.979978	0.418449	0.953179	0.575836	0.845417	0.673091	0.227975	0.174434	0.896201	0.593492	0.497132	0.120927	0.686419	0.255965
		Acetone	-0.657801	-0.234601	-0.6172	0.147381	-0.580064	-0.25729	-0.193369	0.527708	-0.711634	0.279495	0.0887935	-0.342894	-0.0142412	0	0.207579	0.1856	0.444128	0.450453	0.349875	0.0126327	0.0386051	0.494735	0.434974	0.661245	0.536802	0.0852404	0.000878299	0.79026	0.793726	0.10467	0.568912	0.357935	0.504471	0.112598	0.00900528	0.952999	0.596752	0.401775	0.753292	0.604725	0.143806	0.804327	0.000678477	0.00225839	0.780801	0.707077	0.888625
		Acetylcarnitine	0.379375	-0.509416	0.239755	-0.635078	-0.215975	-0.351382	-0.0794825	-0.0222529	0.297875	-0.29068	0.0850305	0.052737	-0.550231	-0.4362	0	0.651193	0.78493	0.913391	0.663541	0.747374	0.187621	0.932156	0.655932	0.420023	0.359611	0.429727	0.209188	0.298823	0.641774	0.548582	0.735243	0.490865	0.692142	0.958052	0.882812	0.885743	0.56507	0.818432	0.735024	0.664832	0.571114	0.764797	0.359045	0.478547	0.943656	0.995005	0.218385
		Alanine	0.349979	0.789109	0.574745	0.24037	0.819101	0.456637	0.492212	-0.269261	0.620364	0.0601899	-0.0962823	-0.238624	-0.133586	-0.455742	-0.163777	0	0.322344	0.237283	0.315967	0.583044	0.657577	0.311371	0.00308887	0.121096	0.986654	0.487301	0.353158	0.474847	0.407299	0.27193	0.936857	0.810546	0.00203863	0.248408	0.202753	0.73799	0.121481	0.664485	0.237614	0.975137	0.727814	0.928217	0.475229	0.442573	0.0829011	0.219637	0.0832372
		Arachidic acid	0.153385	0.00619734	-0.492526	-0.41133	-0.432032	0.101315	-0.155475	0.713612	-0.34983	-0.0436818	-0.143083	0.0225182	0.200387	0.273714	0.0992906	-0.34941	0	0.0741444	0.192306	0.383584	0.893512	0.00103017	0.987956	0.994338	0.141983	0.296657	0.724986	0.730512	0.155232	0.423749	0.429254	0.468491	0.692979	0.0876173	0.275124	0.709431	0.274404	0.398509	0.264702	0.137042	0.50556	0.138405	0.828147	0.129629	0.010906	0.575951	0.657837
		Arachidonic acid	-0.21467	-0.00263533	0.688484	0.120116	0.290987	0.367744	0.364561	-0.378589	0.281964	0.378536	0.666038	-0.521499	-0.122034	-0.270074	0.039655	0.411599	-0.587444	0	0.329301	0.252659	0.468006	0.0966424	0.949813	0.4347	0.447903	0.849877	0.709585	0.760486	0.147042	0.268914	0.655966	0.436777	0.842809	0.34761	0.521958	0.125336	0.625043	0.261052	0.103098	0.672107	0.497263	0.46919	0.729076	0.235447	0.023954	0.835709	0.536927
		Arginine	0.0819006	0.457333	-0.0189836	-0.0272688	0.0901294	0.257325	0.45011	0.673224	0.0825446	0.317065	-0.434636	-0.102844	-0.019276	0.331203	-0.157671	0.353741	0.449643	-0.344736	0	0.0867793	0.0984267	0.189342	0.161657	0.152759	0.941061	0.00359241	0.506148	0.206063	0.124626	0.387885	0.665387	0.567274	0.203766	0.345484	0.387231	0.445602	0.28406	0.755351	0.767633	0.456702	0.107568	0.920469	0.459598	0.138146	0.933786	0.249229	0.0312943
		Asparagine	0.0998925	0.184702	0.517982	0.110503	0.582287	0.455684	0.0679832	-0.658875	0.527809	-0.0936906	0.227724	0.391435	0.385331	-0.749158	0.117078	0.198214	-0.309868	0.399547	-0.56792	0	0.100715	0.522916	0.891211	0.820272	0.679266	0.0349295	0.177928	0.284005	0.781715	0.558219	0.985457	0.1279	0.95147	0.0149459	0.000426978	0.681727	0.996359	0.734678	0.893857	0.582343	0.0737282	0.974516	0.0628583	0.0020438	0.918689	0.674535	0.97045
		Aspartate	-0.417436	0.0803095	0.0332475	0.0660797	-0.167138	0.315237	0.424558	0.55946	-0.303206	0.644256	0.18525	-0.578493	0.0764714	0.658033	-0.453891	0.160616	0.0487964	0.260089	0.551481	-0.548399	0	0.891915	0.868437	0.926455	0.319057	0.0110082	0.139413	0.925449	0.692843	0.119135	0.780117	0.764086	0.845039	0.18779	0.0983987	0.562153	0.269075	0.327542	0.393122	0.703345	0.26813	0.420347	0.0127882	0.0901631	0.509056	0.872729	0.0744458
		Behenic acid	-0.00127806	0.0557577	-0.270816	-0.0789853	-0.337389	0.224274	0.16488	0.670546	-0.152924	0.187931	-0.361501	0.275657	0.447242	0.245195	-0.0310443	-0.356891	0.871121	-0.553915	0.452323	-0.22986	0.0495315	0	0.566376	0.895734	0.635258	0.444572	0.729378	0.500849	0.313805	0.271158	0.35031	0.591236	0.343666	0.138205	0.431571	0.944485	0.427792	0.838025	0.568164	0.0477848	0.935613	0.479895	0.999351	0.442507	0.0243066	0.955783	0.376964
		Betaine	0.40059	0.818056	0.119339	0.0371125	0.672303	0.306794	0.0680891	-0.108551	0.322211	-0.161991	-0.0797277	-0.218806	-0.217052	-0.279025	-0.161429	0.828075	-0.00550591	0.0229547	0.478654	0.0498558	0.0603626	-0.206854	0	0.00936854	0.413431	0.24384	0.711123	0.229874	0.0267337	0.213817	0.678365	0.352529	1.14122e-06	0.322032	0.358799	0.764778	0.379258	0.977849	0.934349	0.816307	0.618844	0.277325	0.680565	0.829622	0.4385	0.0121239	0.189541
		Carnitine	0.220137	0.706011	0.0236099	0.130912	0.574552	0.339703	0.0555334	0.0062233	0.2027	0.0752598	-0.267596	0.270955	0.0871657	-0.158804	-0.287812	0.522717	0.00258824	-0.279185	0.487685	0.0827253	-0.0336589	-0.0477731	0.768713	0	0.924672	0.296948	0.965697	0.216656	0.00370787	0.29838	0.972333	0.704353	0.021485	0.196377	0.284067	0.548304	0.179253	0.584765	0.291734	0.955041	0.338478	0.549378	0.733032	0.919483	0.889988	0.00467675	0.178049
		Cholesterol esters	-0.673456	-0.0205747	0.412878	0.54334	0.244102	0.25447	0.496029	-0.149471	0.256535	0.556149	-0.0632203	0.27622	0.360939	0.222429	-0.324939	-0.00610122	-0.499059	0.271538	0.0269633	0.149948	0.351637	-0.171713	-0.291732	0.0344767	0	0.942457	0.275284	0.97678	0.520066	0.37693	0.974757	0.107482	0.488631	0.352555	0.548778	0.486432	0.256529	0.793393	0.228276	0.906423	0.986266	0.00293997	0.446949	0.468374	0.283539	0.668518	0.412191
		Choline	-0.164235	0.300439	-0.151124	-0.0610242	-0.145321	0.237092	0.241693	0.711201	-0.308241	0.51832	0.0668761	-0.510539	-0.157251	0.570195	-0.282093	0.249302	0.367143	-0.0689544	0.821058	-0.667565	0.758379	0.273458	0.406408	0.366937	-0.0263237	0	0.157952	0.226292	0.35132	0.701909	0.866033	0.287433	0.270442	0.265111	0.0885541	0.578437	0.493726	0.446471	0.889589	0.467437	0.0280379	0.707149	0.0358978	0.0178862	0.735428	0.203368	0.0414491
		cis-9-Palmitoleic acid	0.855084	0.0552514	0.484307	-0.380956	0.282086	0.171879	0.228334	-0.223221	0.489392	-0.258577	-0.219311	0.271512	0.0363602	-0.876363	0.434817	0.329081	-0.127787	0.135206	-0.238942	0.462882	-0.501849	-0.125679	0.134463	-0.0156851	-0.382531	-0.482377	0	0.491458	0.829742	0.205371	0.162539	0.514325	0.808874	0.799976	0.203071	0.982714	0.383925	0.237988	0.877283	0.538862	0.166716	0.755197	0.00123414	0.0424344	0.76291	0.675416	0.780266
		Citrate	-0.00770711	0.0709272	0.0246894	-0.0607785	0.10127	-0.377849	-0.0450065	0.0358586	0.187325	-0.0555296	-0.078351	-0.147836	-0.751905	0.0967828	0.365617	0.256242	-0.125136	-0.110844	0.437508	-0.376177	0.0341204	-0.241838	0.417563	0.42848	0.0106162	0.420486	-0.247002	0	0.484207	0.669635	0.693789	0.128558	0.127684	0.524597	0.772653	0.450211	0.791823	0.566261	0.843725	0.4586	0.0147621	0.690804	0.492178	0.482985	0.139813	0.112008	0.982317
		Creatine	0.223627	0.669107	-0.218536	-0.0175772	0.41226	0.336615	-0.117079	0.15593	0.116062	-0.136012	-0.256829	0.271468	0.190458	-0.0951535	-0.16846	0.295406	0.485144	-0.493657	0.51855	0.100806	-0.143323	0.355219	0.691585	0.81955	-0.231395	0.330268	-0.0783105	0.251019	0	0.101474	0.352189	0.536423	0.0840594	0.46185	0.370611	0.620958	0.913421	0.862928	0.207016	0.65466	0.462577	0.17828	0.653285	0.624566	0.3601	0.00315423	0.259342
		Creatinine	0.535304	0.554933	0.168154	0.139653	0.491185	0.089192	0.203202	-0.126997	0.639536	-0.390391	-0.648027	0.454757	0.0337968	-0.543176	0.216186	0.385004	0.285609	-0.387242	0.307214	0.211118	-0.525065	0.385575	0.430874	0.365928	-0.314004	-0.13892	0.438107	0.154672	0.547386	0	0.225845	0.568125	0.268396	0.53927	0.185111	0.123654	0.834006	0.158316	0.819576	0.615925	0.43994	0.471205	0.025299	0.342492	0.647785	0.394009	0.654536
		Cystine	-0.397638	0.358915	-0.216829	0.520468	0.208566	-0.101001	-0.122511	-0.188166	0.183598	-0.279634	-0.0907446	-0.0575555	-0.053416	0.205533	-0.12287	0.0288893	0.28237	-0.161413	0.156762	-0.00664874	-0.101559	0.330921	0.150389	-0.0126498	-0.0115411	0.0614739	-0.477776	0.142862	0.329706	0.420852	0	0.920118	0.630542	0.589194	0.76516	0.383476	0.0392573	0.573788	0.49516	0.833061	0.734641	0.625198	0.721175	0.708238	0.866925	0.502254	0.846634
		Dimethylamine	0.180188	-0.178509	-0.581795	-0.556608	-0.345617	-0.501783	-0.623364	0.241421	-0.473983	-0.410501	0.224998	-0.473565	-0.662437	0.326011	0.24733	-0.087269	0.259815	-0.277975	0.206386	-0.514752	0.109137	-0.194002	0.329486	0.137736	-0.539536	0.373708	-0.234498	0.513996	0.222631	-0.205943	-0.0365663	0	0.301642	0.46705	0.186318	0.801272	0.614501	0.514224	0.3217	0.243385	0.0328121	0.321297	0.309295	0.0256699	0.903129	0.362166	0.342039
		Dimethylglycine	0.34894	0.771408	0.125505	0.113602	0.667405	0.161999	0.050131	-0.197195	0.340968	-0.209565	-0.084024	-0.282811	-0.35994	-0.239857	-0.143664	0.845918	-0.143257	0.0722347	0.4395	-0.0221959	0.0711992	-0.335243	0.977245	0.709766	-0.248565	0.386107	0.0880514	0.515001	0.571959	0.387627	0.174075	0.36364	0	0.291037	0.429134	0.611743	0.404997	0.817315	0.850858	0.513367	0.592434	0.40186	0.788743	0.813249	0.217243	0.0300652	0.299454
		Docosahexaenoic acid	0.116914	-0.375191	-0.434687	-0.401806	-0.757664	-0.193962	0.0169486	0.789228	-0.576807	0.113515	-0.155369	-0.298707	0.00915349	0.533067	-0.0191834	-0.402837	0.566691	-0.332672	0.334056	-0.737367	0.453737	0.503171	-0.349621	-0.446	-0.32947	0.390084	-0.0922198	-0.228956	-0.263571	-0.221117	-0.19505	0.260628	-0.37113	0	0.00146227	0.724966	0.851487	0.909722	0.81708	0.599264	0.590454	0.738168	0.36149	0.0460717	0.171268	0.158817	0.964427
		Docosapentaenoic acid	-0.185668	-0.449551	-0.538093	-0.268318	-0.832722	-0.397104	-0.157403	0.714803	-0.737569	0.203862	0.0822341	-0.504707	-0.288745	0.771172	-0.0537263	-0.440383	0.382648	-0.230376	0.307616	-0.89744	0.551518	0.281013	-0.325458	-0.376132	-0.216083	0.565327	-0.440106	0.105083	-0.317964	-0.456192	-0.108628	0.455083	-0.28244	0.858778	0	0.547326	0.644023	0.667094	0.708723	0.976813	0.148779	0.798553	0.0295654	0.00344597	0.652218	0.378026	0.820861
		Docosatetraenoic acid	-0.0919912	-0.237917	0.0562075	-0.390879	-0.329235	0.3508	-0.120895	0.217289	-0.440842	0.429524	0.848122	-0.524282	0.0214135	0.021496	0.0523754	-0.121556	0.13528	0.517721	-0.272863	0.148744	0.209058	-0.0253946	-0.108809	-0.216333	-0.249784	0.200593	0.0079025	-0.270212	-0.178892	-0.519691	-0.309935	0.091612	-0.183549	0.127797	0.216849	0	0.718742	0.0130076	0.42806	0.141086	0.790555	0.278841	0.366905	0.78345	0.950806	0.717624	0.698794
		Docosatrienoic acid	-0.267618	-0.277709	-0.515336	0.0443603	-0.38296	-0.451684	-0.617885	-0.147071	-0.292392	-0.458001	0.267681	-0.137285	-0.201939	0.191177	0.207535	-0.52226	0.383179	-0.176836	-0.376138	-0.00166451	-0.387122	0.283228	-0.312553	-0.461636	-0.396579	-0.245751	-0.309657	-0.0960479	-0.0396413	0.0763259	0.656407	0.182153	-0.296792	0.068208	0.16734	0.13079	0	0.27941	0.665927	0.828562	0.697299	0.208163	0.744567	0.603266	0.494769	0.862774	0.138146
		Eicosadienoic acid	-0.434557	-0.0933299	-0.14344	-0.210645	-0.206755	0.328939	-0.23416	0.162536	-0.407039	0.247356	0.837114	-0.575576	0.0710236	0.298738	-0.0835838	-0.157206	0.300718	0.393141	-0.113282	0.12314	0.345913	0.0744573	-0.0101272	-0.197327	-0.09531	0.272363	-0.411037	-0.206914	0.0629097	-0.482009	0.203	0.234553	-0.0841056	0.0413406	0.155921	0.74715	0.379511	0	0.76985	0.376083	0.644972	0.425052	0.114754	0.378687	0.899343	0.454413	0.636274
		Eicosapentaenoic acid	-0.187657	0.083888	0.640601	0.327343	0.338773	0.0960347	0.648292	-0.234709	0.625438	0.121494	-0.0779177	-0.248738	-0.152974	-0.114261	0.122975	0.411335	-0.390391	0.545236	0.107457	0.0486373	0.304001	-0.205923	-0.0300389	-0.370633	0.418864	-0.0506029	0.0562769	0.0718092	-0.436685	0.0830498	0.244962	-0.349846	0.0684996	-0.0842153	-0.135622	-0.283071	-0.156496	-0.106408	0	0.963738	0.452447	0.0496212	0.987101	0.374228	0.0578961	0.344606	0.534286
		Ethanol	0.0892393	0.0720701	0.386579	-0.248545	-0.078489	0.689676	0.517879	0.515663	0.121542	0.604572	0.126553	0.0543362	0.419109	-0.187111	0.157035	0.0113672	0.504451	0.153457	0.266499	0.198576	0.138225	0.636639	-0.0845765	-0.0205616	-0.0428567	0.26041	0.221334	-0.265418	0.162059	0.181432	-0.0767659	-0.406766	-0.235017	0.189894	-0.010601	0.50003	-0.0788604	0.314533	-0.0165813	0	0.95364	0.730567	0.821915	0.666828	0.413115	0.630299	0.0684984
		Formate	-0.161162	-0.19338	-0.275396	-0.395847	-0.352526	-0.212154	-0.148711	0.549503	-0.353833	0.249334	0.136948	-0.24861	-0.466194	0.497099	0.204389	-0.12643	0.239263	-0.243805	0.539427	-0.588123	0.387826	0.0294595	0.179958	0.338648	0.00627879	0.687455	-0.473653	0.738255	0.263159	-0.276137	-0.123158	0.673367	0.193387	0.194403	0.491827	0.0966438	-0.141157	0.166868	-0.26893	-0.0212027	0	0.847915	0.0643229	0.0416009	0.815527	0.166718	0.775414
		Free cholesterol	-0.388093	-0.301473	0.501036	0.199011	0.0905398	-0.0179487	0.534096	-0.0940752	0.382238	0.337508	-0.177517	0.213634	0.0475583	0.0901803	0.1088	-0.0328504	-0.502952	0.259421	0.0364052	0.0116516	0.28762	-0.25342	-0.381035	-0.215766	0.830307	-0.136383	-0.113355	0.144315	-0.46255	-0.258287	-0.176758	-0.350118	-0.298686	-0.121471	-0.0928876	-0.379927	-0.435697	-0.28484	0.632698	-0.125109	0.0698645	0	0.743183	0.424482	0.246112	0.26773	0.90139
		Fructose	0.729181	0.21912	0.351146	-0.0956214	0.46267	0.108248	0.110696	-0.423488	0.620792	-0.468278	-0.453166	0.599628	0.192845	-0.884381	0.325301	0.256028	-0.0790537	-0.125824	-0.26485	0.606808	-0.748321	0.00029675	0.149312	0.123929	-0.272087	-0.66499	0.864903	-0.246605	0.16274	0.696291	-0.129619	-0.358321	0.0974963	-0.323741	-0.682781	-0.320303	-0.118416	-0.530397	0.00589699	0.0819587	-0.604173	-0.119076	0	0.0144305	0.526203	0.873581	0.627543
		Fumarate	0.224664	0.0964589	0.741029	0.203968	0.57054	0.290215	0.352406	-0.66097	0.747504	-0.0443131	-0.0743557	0.489964	0.243877	-0.841712	0.254172	0.274612	-0.51277	0.413067	-0.503237	0.845815	-0.563006	-0.274651	-0.0783667	-0.0368577	0.259881	-0.724091	0.648734	-0.251698	-0.177076	0.336011	-0.135857	-0.695058	-0.0860054	-0.640408	-0.823022	-0.0999881	-0.187854	-0.312908	0.315693	0.156052	-0.650708	0.285177	0.739877	0	0.53405	0.736206	0.904177
		gamma-Linolenic acid	0.258823	-0.170871	-0.550906	-0.393032	-0.432939	0.0397196	-0.312325	0.462331	-0.417255	-0.192669	-0.27994	0.438417	0.522919	0.101237	-0.0257744	-0.573705	0.75899	-0.700873	0.0302972	-0.0372224	-0.237358	0.699655	-0.276974	-0.0504193	-0.376514	-0.122782	0.109694	-0.501413	0.324627	0.165469	-0.0610615	0.0443713	-0.427988	0.469229	0.163269	0.0225001	0.245177	0.0461124	-0.616048	0.291921	-0.0849406	-0.404628	0.228094	-0.223896	0	0.751497	0.667264
		Glucose	0.071619	0.566112	0.0111844	-0.0532707	0.435045	0.326671	-0.105133	0.0259201	0.144764	0.0611144	0.164208	-0.0392061	-0.146452	-0.136418	0.00228329	0.425986	0.201879	-0.0755338	0.4022	0.152266	-0.0583798	0.0202217	0.751952	0.808059	-0.155221	0.439847	-0.151833	0.533804	0.82712	0.303459	0.241069	0.32331	0.681287	-0.481504	-0.31332	0.131328	-0.062981	0.267806	-0.334629	0.174197	0.473651	-0.388125	-0.0579861	-0.122409	-0.115115	0	0.232481
		Glutamate	-0.095122	0.659959	0.431303	0.249769	0.41703	0.83121	0.73243	0.390481	0.255922	0.704555	-0.0636199	-0.130452	0.39701	0.0510469	-0.427031	0.573197	0.160487	0.222363	0.677685	-0.013511	0.586954	0.313982	0.452142	0.462768	0.292473	0.651071	-0.101489	0.00808425	0.394437	0.16212	0.0704589	-0.336308	0.365174	-0.0162662	-0.0824503	0.140431	-0.503236	0.171205	0.22377	0.596871	0.103779	0.0451707	-0.175579	-0.0438894	-0.155838	0.415452	0
		Glutamine	0.290557	0.179392	0.156768	-0.368991	0.300259	-0.106296	-0.176652	-0.198104	0.322104	-0.366201	0.301869	-0.406656	-0.694742	-0.321699	0.545164	0.452445	0.00692098	0.217793	0.145268	0.0926709	-0.14379	-0.328669	0.620991	0.239288	-0.405239	0.153087	0.131898	0.619775	0.317133	0.241021	0.208136	0.588752	0.648499	-0.329111	-0.20549	0.0784285	0.119084	0.241254	0.152717	-0.104176	0.355937	-0.200245	0.0634514	-0.0289984	-0.386555	0.595675	-0.045428
		Glycero-3-phosphocholine	-0.32808	-0.0598631	-0.441583	-0.24531	-0.420726	0.210244	-0.0491888	0.746357	-0.669003	0.464269	0.16933	-0.281905	0.216405	0.752608	-0.409065	-0.241001	0.434836	-0.236167	0.513012	-0.542673	0.738145	0.28912	0.0149175	0.184273	0.116747	0.719317	-0.582101	0.00697581	0.231891	-0.524027	-0.171614	0.390037	-0.057614	0.505391	0.589258	0.274182	-0.208375	0.444337	-0.34157	0.14822	0.623758	-0.0325546	-0.716592	-0.780331	0.305062	0.17571	0.36243
		Glycerol	-0.226186	-0.121897	-0.42344	-0.0108062	-0.599282	-0.181064	0.132899	0.802712	-0.449978	0.294114	-0.246531	-0.270304	-0.0742841	0.74007	-0.147783	-0.297021	0.581297	-0.404488	0.628203	-0.864574	0.54869	0.634855	-0.199051	-0.184075	-0.0843485	0.677152	-0.493111	0.147098	-0.024535	-0.05591	0.221822	0.194998	-0.190387	0.78861	0.844022	-0.0513901	0.1588	0.0260596	0.00619163	0.210028	0.423068	-0.0494936	-0.568524	-0.749151	0.230689	-0.15728	0.240757
		Glycine	-0.0639966	0.34968	0.570025	0.214429	0.464332	0.250713	0.481037	-0.222665	0.395445	0.213624	0.277647	-0.659737	-0.345655	-0.0979973	-0.0900215	0.753526	-0.496888	0.750204	0.18573	-0.0158671	0.503432	-0.524929	0.444294	-0.00749176	0.184511	0.29809	0.0241532	0.233413	-0.23715	-0.126503	0.0352208	0.00196422	0.535623	-0.179028	-0.0766099	0.089292	-0.351024	0.143536	0.728439	-0.0911262	-0.0297951	0.265734	-0.199716	0.0887516	-0.822484	0.0670727	0.410233
		Glycylproline	-0.445708	-0.0888715	0.514982	0.148506	0.134738	0.567722	0.43829	-0.0940639	0.02124	0.64664	0.517208	-0.239666	0.397313	0.0494383	-0.315583	0.116232	-0.450948	0.754437	-0.236499	0.332707	0.514955	-0.327151	-0.229495	-0.224311	0.616757	-0.0075826	-0.0834301	-0.413468	-0.435	-0.639883	-0.344492	-0.43127	-0.244295	-0.14019	-0.131529	0.45295	-0.401736	0.418656	0.354514	0.223148	-0.190955	0.472244	-0.286518	0.262779	-0.335022	-0.228679	0.356675
		Histidine	0.475496	0.653972	0.53357	-0.0829314	0.540955	0.76438	0.59985	0.158374	0.359326	0.345794	-0.0364471	-0.194126	0.231657	-0.407056	-0.215397	0.797774	-0.0125174	0.342289	0.421129	0.181525	0.318794	-0.0227471	0.644573	0.440654	-0.10606	0.36113	0.467047	-0.113699	0.30214	0.241864	-0.296121	-0.177411	0.559178	-0.0440296	-0.257261	0.212286	-0.655062	0.0173427	0.164846	0.443206	-0.126755	-0.155771	0.252077	0.183779	-0.148684	0.32079	0.750355
		Hypoxanthine	-0.175389	-0.336253	-0.0535122	-0.202119	-0.532655	-0.0433213	0.197403	0.467803	-0.293349	0.201359	0.259352	-0.661891	-0.13162	0.422087	0.0747953	-0.180994	0.313303	0.265635	0.139336	-0.466413	0.561887	0.271362	-0.341455	-0.727536	-0.159785	0.311183	-0.168121	-0.241956	-0.510239	-0.321018	0.0941611	0.0952786	-0.318764	0.731577	0.670189	0.329562	0.250624	0.398331	0.427766	0.25749	-0.00432839	0.0449713	-0.439692	-0.406614	0.00367283	-0.491296	0.0829194
		Isobutyrate	0.296491	0.736408	0.711026	0.251816	0.864257	0.763958	0.611047	-0.267035	0.778092	0.190094	-0.200054	0.296168	0.390826	-0.674661	-0.101757	0.73832	-0.146976	0.280959	0.203906	0.634219	-0.128968	0.0140237	0.546971	0.515249	0.181236	-0.0629986	0.465355	-0.0846993	0.442217	0.56952	0.0609954	-0.537042	0.462601	-0.558021	-0.777959	-0.106489	-0.454205	-0.134104	0.273064	0.411459	-0.371493	0.0375205	0.556232	0.636772	-0.181769	0.418106	0.63799
		Isoleucine	0.151319	0.709218	0.0505989	0.0694129	0.448342	0.251616	0.125869	0.113565	0.123885	0.0619948	0.0689154	-0.514161	-0.349097	0.0537259	-0.224225	0.754911	0.0456507	0.117001	0.625967	-0.253322	0.386813	-0.154461	0.906471	0.628498	-0.219508	0.703484	-0.154459	0.52642	0.540187	0.202457	0.210347	0.426688	0.914872	-0.134193	0.0154915	0.0272262	-0.256531	0.157716	0.0713256	-0.0417246	0.393438	-0.316653	-0.236432	-0.359725	-0.410453	0.70187	0.55497
		Isopropanol	0.514618	0.124718	0.302745	-0.0197309	0.232705	0.33911	0.365719	-0.0414666	0.378523	-0.0371434	-0.580775	0.728834	0.641799	-0.560368	-0.00949595	0.0295006	0.0484754	-0.230939	-0.103865	0.427624	-0.389961	0.289673	-0.155338	0.0488485	0.034299	-0.491739	0.697799	-0.553096	0.0516962	0.45343	-0.331828	-0.622037	-0.252698	0.00539817	-0.435631	-0.272955	-0.350302	-0.533209	-0.0516378	0.307516	-0.595425	0.0798839	0.789142	0.593968	0.475616	-0.314078	0.0737363
		Lactate	0.402194	0.404178	0.883667	0.216701	0.704535	0.384908	0.64095	-0.447277	0.863592	0.098511	-0.177386	0.161822	-0.00923028	-0.803333	0.206048	0.712641	-0.494025	0.50312	-0.0532957	0.526749	-0.246645	-0.285296	0.313198	0.160786	0.136518	-0.268514	0.676456	0.0452767	-0.0814826	0.478784	-0.130461	-0.550175	0.333563	-0.493026	-0.638208	-0.126754	-0.435929	-0.405719	0.519352	0.225149	-0.452395	0.223769	0.624403	0.802312	-0.499398	0.0536575	0.313799
		Lauric acid	-0.0496458	0.174351	0.766637	0.351464	0.545861	0.215859	0.577032	-0.525035	0.689021	0.0604274	0.0583958	-0.202294	-0.0701159	-0.394328	0.0495823	0.556146	-0.640211	0.734661	-0.176852	0.362272	0.126735	-0.476463	0.0665718	-0.281258	0.383879	-0.279482	0.288339	-0.0889497	-0.458817	0.0423308	0.0551965	-0.448142	0.155549	-0.333846	-0.408734	-0.151788	-0.264832	-0.111268	0.897591	-0.0837905	-0.494385	0.529125	0.215745	0.579516	-0.683319	-0.304226	0.165492
		Leucine	0.173005	0.930501	0.0708146	0.37797	0.637196	0.461695	0.25179	-0.0417042	0.28063	-0.0603431	-0.187979	-0.251152	0.137475	-0.0814454	-0.504549	0.754301	0.135318	0.0364154	0.497001	0.00837019	0.243279	0.0965351	0.795749	0.493863	-0.176965	0.398649	-0.0134125	0.00399243	0.564048	0.461131	0.436964	-0.0151383	0.760089	-0.131954	-0.22653	-0.159984	-0.141118	0.0694022	0.183979	0.0419085	-0.189758	-0.37864	0.0781569	-0.111153	-0.145483	0.441857	0.619675
		Linoleic acid	0.127689	-0.0926452	-0.521122	-0.234519	-0.345982	0.166071	-0.289885	0.365398	-0.434778	-0.114985	-0.198306	0.431837	0.68114	0.123857	-0.217377	-0.547474	0.669498	-0.592878	-0.0611035	0.0765506	-0.186184	0.652263	-0.29444	-0.0511878	-0.257514	-0.164673	0.0446895	-0.652324	0.302039	0.079449	-0.0307812	-0.0899518	-0.452033	0.381307	0.0800149	0.0801888	0.23545	0.135	-0.600758	0.287099	-0.216881	-0.396626	0.189757	-0.164134	0.967506	-0.137995	-0.0865043
		Lysine	0.0388307	0.620761	0.368586	0.0335088	0.595205	0.622915	0.415936	0.148491	0.366135	0.401821	-0.0718756	0.104703	0.151033	-0.13456	-0.165062	0.594563	0.00125134	0.0507664	0.609601	0.152411	0.278686	-0.0137112	0.68393	0.832352	0.291706	0.496832	-0.0568518	0.405271	0.679211	0.20922	-0.0409812	0.0117807	0.606993	-0.410616	-0.376623	-0.0532283	-0.603056	0.0572264	-0.0116526	0.269552	0.412538	0.10955	-0.0313038	0.0302102	-0.206188	0.773398	0.726304
		Malonate	0.499537	0.395269	0.283492	-0.261637	0.381598	0.183881	0.291288	0.0830586	0.226707	-0.0102387	-0.0743473	-0.400957	-0.324028	-0.187938	-0.0215021	0.747238	-0.2259	0.221468	0.447807	-0.200109	0.384806	-0.431871	0.701633	0.393947	-0.16516	0.399157	0.314206	0.323526	0.144094	0.0345101	-0.38014	0.380629	0.727006	0.0424972	-0.00514826	-0.0677865	-0.675755	-0.151353	0.234945	-0.164482	0.2393	0.0347017	0.0523688	-0.120853	-0.377356	0.236632	0.333625
		Mannose	-0.47972	0.270697	-0.25344	0.305022	-0.106011	0.0128228	0.0999781	0.38195	-0.358905	0.36205	0.156376	-0.663202	-0.228637	0.750501	-0.504041	0.210662	0.0767718	0.0822042	0.571293	-0.683943	0.802373	0.0197632	0.282347	0.136742	0.139834	0.83377	-0.729178	0.340285	0.0673673	-0.320167	0.298606	0.328331	0.34517	0.293916	0.578267	0.0706428	-0.0399054	0.305006	0.166094	-0.128503	0.476147	-0.0228807	-0.827581	-0.735155	-0.361168	0.199735	0.447985
		Margaric acid	-0.330429	0.552684	0.180168	0.301303	0.217927	0.605293	0.503202	0.458036	-0.00416479	0.733722	0.0730007	-0.273818	0.188124	0.347773	-0.466911	0.411158	0.18357	0.142645	0.704742	-0.249862	0.662241	0.286334	0.415192	0.488716	0.291423	0.834014	-0.438058	0.240077	0.39994	-0.0103483	0.181357	-0.113295	0.365197	0.0123034	0.15257	0.203172	-0.326015	0.278792	0.0720315	0.456227	0.384187	-0.0245013	-0.500737	-0.32347	-0.234816	0.526547	0.904273
		Methanol	0.395913	0.828041	0.177255	0.145679	0.730762	0.319259	0.205405	-0.168631	0.557773	-0.341844	-0.319595	-0.0440968	-0.0263094	-0.357927	-0.0945289	0.753867	0.147111	-0.0676769	0.463057	0.165548	-0.0500166	0.0450901	0.835402	0.513398	-0.251881	0.168111	0.215878	0.182622	0.649513	0.691019	0.439634	0.0913898	0.799864	-0.279488	-0.447912	-0.371416	-0.124149	-0.0816209	0.255446	-0.0182687	-0.145522	-0.257133	0.369062	0.0808347	-0.110302	0.504992	0.410779
		Methionine	0.228059	0.624899	0.126091	-0.05039	0.465974	0.28641	0.117786	0.0680413	0.0980175	0.113476	0.128824	-0.46125	-0.324824	-0.0315743	-0.212785	0.767623	-0.1224	0.189712	0.525813	-0.170848	0.385066	-0.350143	0.896925	0.692083	-0.15098	0.63172	-0.037937	0.505051	0.474964	0.047177	-0.0844149	0.447271	0.901972	-0.196913	-0.0487789	0.0919575	-0.474087	0.111287	-0.0128402	-0.0988645	0.431365	-0.225943	-0.190591	-0.274641	-0.435681	0.680665	0.505576
		Myo-Inositol	-0.485787	-0.108299	-0.420636	-0.0826231	-0.466945	0.191328	-0.0836459	0.551988	-0.608335	0.291357	0.383306	-0.532542	0.23277	0.721717	-0.363143	-0.317413	0.533635	0.0173759	0.23577	-0.387072	0.664014	0.414275	-0.186258	-0.329522	-0.0287407	0.493843	-0.599981	-0.325594	-0.01877	-0.464346	0.258004	0.208515	-0.244748	0.569856	0.582715	0.410161	0.307502	0.740227	-0.0201138	0.23785	0.182401	-0.163568	-0.693741	-0.674285	0.285627	-0.0924207	0.251338
		Myristic acid	0.748349	0.371214	0.662366	-0.192063	0.553502	0.399896	0.407331	-0.284602	0.671023	-0.145007	-0.103807	0.0507308	-0.00159047	-0.893116	0.320873	0.653845	-0.158782	0.361979	-0.0693249	0.519976	-0.33229	-0.154687	0.415121	0.112376	-0.328259	-0.278367	0.895509	-0.144867	0.0599757	0.52972	-0.234212	-0.276932	0.371408	-0.250404	-0.548786	0.0610389	-0.321281	-0.234479	0.275838	0.313329	-0.479387	-0.149338	0.765319	0.652657	-0.145431	0.0814643	0.204445
		Niacinamide	-0.552088	-0.12337	-0.411624	-0.134815	-0.466361	0.184526	-0.193504	0.527793	-0.654789	0.37953	0.585345	-0.584494	0.0768746	0.707747	-0.269526	-0.309641	0.493994	0.0829183	0.214993	-0.347075	0.609106	0.323076	-0.0962125	-0.169753	-0.0429403	0.59146	-0.687631	-0.0991489	0.081622	-0.526706	0.23994	0.326364	-0.153847	0.393362	0.554954	0.582202	0.340769	0.85741	-0.178033	0.277288	0.404572	-0.246137	-0.802448	-0.695235	0.166118	0.177851	0.26121
		Nitrosodimethylamine	0.219338	-0.289257	-0.325564	-0.485922	-0.244317	-0.570262	-0.512882	0.0232464	0.0180277	-0.588471	-0.00200547	0.0131313	-0.620977	-0.0748003	0.742143	-0.261513	0.386901	-0.388922	0.0367273	-0.131155	-0.460859	0.117056	0.0769457	-0.0287415	-0.499123	-0.0715493	-0.00720491	0.545316	0.260528	0.315126	0.315406	0.620795	0.0942847	-0.0102838	0.0743264	-0.147681	0.533886	0.0373199	-0.172811	-0.142046	0.419463	-0.221555	0.0942567	-0.199367	0.154131	0.304089	-0.502314
		Oleic acid	0.572713	0.233571	-0.0315778	-0.29134	0.220719	0.428254	-0.123657	-0.0781822	0.0272702	-0.251768	-0.10941	0.390068	0.589247	-0.517689	-0.113404	0.0520531	0.246511	-0.181592	-0.234263	0.540509	-0.390659	0.16274	0.152874	0.190729	-0.364665	-0.393598	0.60226	-0.648557	0.347638	0.261389	-0.29451	-0.17152	-0.00255283	-0.0518385	-0.444887	0.13629	-0.12843	0.0107717	-0.436485	0.23439	-0.493113	-0.439744	0.650516	0.327021	0.63262	0.0386346	0.00253991
		Ornithine	0.134778	0.672246	0.597928	0.30406	0.727692	0.318686	0.485218	-0.234964	0.705796	0.139549	-0.0742989	-0.15409	-0.315111	-0.389978	0.0854022	0.844823	-0.258292	0.348032	0.416843	0.158346	0.041398	-0.198614	0.715876	0.51871	0.0868144	0.30973	0.126407	0.570569	0.347443	0.498146	0.286122	-0.101209	0.75294	-0.523342	-0.416007	-0.154961	-0.284648	-0.137623	0.437061	0.131363	0.0959513	0.0476969	0.140333	0.274109	-0.666121	0.595094	0.547881
		Palmitic acid	0.703235	0.402827	0.329371	-0.267219	0.502471	0.542086	0.123639	-0.191571	0.397855	-0.174635	-0.141779	0.402232	0.417508	-0.798523	0.0856201	0.375818	0.0866719	-8.12414e-06	-0.11966	0.671764	-0.458607	0.0434301	0.381763	0.372109	-0.312621	-0.350654	0.781184	-0.376663	0.421262	0.477207	-0.297134	-0.249676	0.24236	-0.301592	-0.665418	0.0885506	-0.30359	-0.116442	-0.24007	0.341919	-0.439265	-0.335957	0.801069	0.560755	0.339845	0.253404	0.173665
		Pentadecanoic acid	0.50651	0.46376	0.46512	-0.148865	0.344217	0.238578	0.500749	0.177635	0.470587	0.0879707	-0.116168	-0.400676	-0.416193	-0.341627	0.262611	0.753976	0.0639242	0.25414	0.548616	-0.167431	0.190107	0.00482892	0.632305	0.241228	-0.339453	0.456839	0.379708	0.412781	0.17818	0.462033	0.0226552	0.119702	0.644912	0.0620233	0.00504335	0.0214275	-0.30132	-0.132437	0.397164	0.301678	0.131379	-0.144009	0.162742	0.0215489	-0.397805	0.328729	0.494421
		Phenylalanine	0.337697	0.6978	0.340062	0.0312325	0.547326	0.294585	0.34432	0.0464131	0.414883	0.0710497	-0.0381558	-0.407436	-0.395601	-0.234011	0.0149485	0.867569	-0.0217175	0.218014	0.599603	-0.119004	0.232478	-0.138415	0.880105	0.562013	-0.233942	0.567467	0.132508	0.549666	0.446863	0.410661	0.153472	0.239983	0.892823	-0.195629	-0.126477	-0.0212756	-0.326251	-0.0239086	0.250316	0.113657	0.26094	-0.219545	0.0198583	-0.0812068	-0.491625	0.635419	0.575931
		Plasmalogen	0.693666	0.0624411	0.171653	-0.37016	-0.0628451	0.161526	0.402501	0.392404	0.0369866	0.0680884	-0.4097	-0.027185	0.107832	-0.205208	-0.00718101	0.275689	0.0749833	-0.0804707	0.296177	-0.265194	0.220624	0.075254	0.112921	-0.0152668	-0.274724	0.132174	0.611337	-0.238688	-0.148269	0.113818	-0.623579	-0.0236374	0.0810325	0.549066	0.226288	-0.0572504	-0.600634	-0.42832	0.0668976	0.164401	-0.129825	-0.00785053	0.326301	-0.0121345	0.201959	-0.351787	0.193444
		Proline	0.321346	0.521905	0.272291	-0.0407486	0.497073	0.041411	0.187355	-0.0995365	0.36777	-0.120563	0.0152117	-0.502797	-0.600138	-0.182565	0.092164	0.823412	-0.220575	0.263228	0.464291	-0.184238	0.239525	-0.424934	0.834383	0.445628	-0.210627	0.451453	0.106506	0.633055	0.268799	0.232222	0.0681544	0.438215	0.902055	-0.202514	-0.08032	-0.119178	-0.336067	-0.0650193	0.332289	-0.213133	0.312728	-0.0742813	-0.0341625	-0.12641	-0.616743	0.495579	0.314684
		Propylene glycol	0.426592	0.577181	0.3853	0.0763067	0.717742	0.179044	0.124165	-0.354795	0.582964	-0.113453	-0.202409	0.263214	-0.23395	-0.599098	0.151551	0.670555	-0.295055	0.0140564	0.199446	0.335757	-0.367851	-0.321811	0.73542	0.802126	-0.0511458	0.0276404	0.352654	0.557298	0.553022	0.53287	-0.0482915	0.0383318	0.734642	-0.686251	-0.615723	-0.232215	-0.395291	-0.368975	-0.0895531	-0.0584237	0.142981	-0.105483	0.442076	0.383453	-0.358236	0.706699	0.231665
		Pyridoxine	-0.344066	0.737695	0.107716	0.607053	0.489808	0.644794	0.471911	0.152455	0.211134	0.398753	-0.282312	0.147632	0.60639	0.221863	-0.692441	0.359894	0.182911	-0.0855636	0.54546	0.0498658	0.404921	0.395254	0.342352	0.460724	0.432363	0.402088	-0.370596	-0.134988	0.521266	0.261139	0.453777	-0.415207	0.26879	-0.145637	-0.218123	-0.233828	-0.218817	0.0938065	0.162252	0.265478	-0.103853	0.0531796	-0.146422	-0.0702877	0.0259874	0.324682	0.784806
		Pyroglutamate	0.441166	0.6258	0.414563	-0.0931542	0.523965	0.345716	0.448934	0.144726	0.419539	0.170459	-0.139028	-0.28094	-0.317148	-0.271005	0.0336481	0.858007	-0.0766095	0.173564	0.651243	-0.137197	0.28253	-0.173727	0.840356	0.629394	-0.142148	0.567543	0.248101	0.538965	0.415986	0.346055	-0.120146	0.21637	0.839979	-0.140284	-0.122824	-0.0576493	-0.587116	-0.161999	0.204406	0.137705	0.331058	-0.0748286	0.0777834	-0.0414822	-0.434972	0.575456	0.603577
		Pyruvate	-0.0660206	0.821586	0.24973	0.595456	0.699502	0.743357	0.378234	-0.198576	0.341512	0.206946	-0.191217	0.240954	0.705059	-0.207093	-0.673686	0.493015	-0.00749702	0.0874283	0.163819	0.453563	0.0650963	0.190419	0.404756	0.450252	0.249918	0.0268261	0.0286441	-0.408991	0.472535	0.359596	0.301849	-0.57767	0.312071	-0.373504	-0.551626	-0.105101	-0.217769	0.0451448	0.0704768	0.249515	-0.504242	-0.153236	0.245114	0.304107	0.0464496	0.276541	0.64479
		Sarcosine	0.271447	0.815986	0.306581	0.212279	0.710803	0.324638	0.289446	-0.154187	0.418844	-0.0130506	-0.0569264	-0.368543	-0.268272	-0.227439	-0.223235	0.939984	-0.199957	0.252532	0.488556	-0.0151462	0.24228	-0.308965	0.933468	0.618192	-0.118612	0.450613	0.0937769	0.419197	0.447889	0.34277	0.163858	0.182973	0.957884	-0.323204	-0.263209	-0.123778	-0.391999	-0.048386	0.265862	-0.0999925	0.100822	-0.182655	0.0464668	-0.0253145	-0.533252	0.582089	0.546433
		Serine	0.288942	0.758951	-0.139937	-0.0192636	0.331968	0.444742	0.107601	0.351408	0.0876024	-0.0285554	-0.189233	-0.141955	0.124394	-0.0103538	-0.235267	0.475934	0.609067	-0.284165	0.680661	-0.114889	0.159774	0.474536	0.741378	0.570868	-0.414573	0.565195	-0.0328646	0.116946	0.819817	0.545564	0.40276	0.205485	0.631913	0.0730684	-0.0489295	-0.013823	-0.00521147	0.19456	-0.159154	0.338895	0.141623	-0.575508	0.0453999	-0.326596	0.233027	0.654619	0.607577
		Stearic acid	0.0989969	0.263565	0.0715412	-0.0875463	0.114029	0.59311	0.229533	0.298495	0.190207	0.140267	-0.18513	0.439531	0.664855	-0.210751	0.0110442	-0.105753	0.678529	-0.27734	0.215657	0.377621	-0.176513	0.783932	-0.00781417	0.130698	-0.0759263	-0.0284927	0.148923	-0.407442	0.527553	0.483442	0.281386	-0.391387	-0.191307	0.0221039	-0.301578	0.0729555	0.153213	0.218171	-0.164346	0.732852	-0.228553	-0.234257	0.333557	0.181424	0.637095	0.238687	0.400723
		Stearidonic acid	0.0182795	0.0112252	0.838309	0.25062	0.332532	0.164749	0.650234	-0.331545	0.557718	0.360657	0.0976746	-0.190924	-0.208859	-0.39147	0.158115	0.488871	-0.706305	0.753772	-0.146054	0.199678	0.131976	-0.475512	-0.0353009	-0.20907	0.367683	-0.117485	0.354553	0.0969197	-0.584742	-0.0583285	-0.266326	-0.471086	0.0659013	-0.250673	-0.205398	0.0571632	-0.421714	-0.262474	0.694936	0.0890748	-0.2641	0.505702	0.132069	0.563357	-0.762232	-0.269371	0.207482
		Succinate	-0.142815	0.607293	0.332409	0.170492	0.635163	0.526315	0.0865649	-0.283168	0.302585	0.163905	0.491775	-0.348968	-0.0860697	-0.220085	-0.132275	0.630679	-0.134268	0.491169	0.133715	0.405404	0.122294	-0.269481	0.69537	0.50204	0.04261	0.28983	-0.136035	0.265579	0.479311	0.0807234	0.306324	0.0774713	0.660382	-0.625674	-0.463706	0.317729	-0.0562859	0.521173	0.100943	0.15462	0.115666	-0.216656	-0.120531	0.112574	-0.464083	0.779448	0.498739
		Taurine	-0.212773	-0.0149386	-0.281119	-0.158186	-0.365839	0.227747	0.26858	0.81019	-0.431449	0.43801	-0.171705	-0.188941	0.312141	0.695597	-0.389976	-0.154433	0.459405	-0.282427	0.660717	-0.623126	0.804591	0.440643	-0.0674046	0.0154255	0.188311	0.659545	-0.420311	-0.109086	0.0978715	-0.316308	-0.122486	0.17425	-0.126172	0.692354	0.605317	-0.0107748	-0.315177	0.181129	-0.00458448	0.196627	0.41031	0.178838	-0.542356	-0.677118	0.327904	-0.117228	0.443571
		Threonate	-0.28286	-0.309471	-0.435958	0.193421	-0.438767	-0.259077	-0.022338	0.337905	-0.287296	0.0312515	-0.578906	0.565057	0.452973	0.48395	-0.236005	-0.664244	0.295372	-0.671719	0.105173	-0.33403	0.020765	0.533229	-0.61316	-0.200518	0.320023	-0.111736	-0.312802	-0.260154	-0.0817823	-0.0138928	0.0793783	-0.242234	-0.626802	0.420807	0.30866	-0.477072	0.101287	-0.354086	-0.160043	-0.0733767	-0.0273819	0.289382	-0.0846504	-0.217059	0.563667	-0.483844	-0.180288
		Threonine	0.22222	0.639888	0.510798	0.0677886	0.686156	0.411109	0.36866	-0.19143	0.451521	0.132263	0.176116	-0.452971	-0.2969	-0.306107	-0.086525	0.931241	-0.351077	0.51647	0.354222	0.115228	0.309157	-0.478813	0.833463	0.504217	-0.00206126	0.39186	0.164401	0.395416	0.265728	0.127589	-0.0386584	0.15538	0.858386	-0.384799	-0.307194	0.0731783	-0.502028	0.0855226	0.359068	-0.0213522	0.136285	-0.0116835	0.00439347	0.0983975	-0.658343	0.532896	0.536632
		trans-4-Hydroxy-L-proline	0.329869	0.661385	-0.227731	-0.019752	0.178203	0.325226	0.0679091	0.365269	-0.187149	0.00710869	-0.0842366	-0.462277	0.0301273	0.153403	-0.467555	0.527152	0.367344	-0.111858	0.573555	-0.357265	0.422661	0.185756	0.69226	0.397747	-0.468937	0.633896	-0.0134286	-0.0266032	0.468075	0.192209	0.0966057	0.313384	0.637532	0.326684	0.240867	0.111659	-0.176664	0.156266	-0.130797	0.0948739	0.0779402	-0.584989	-0.126832	-0.493268	0.0939542	0.341765	0.523458
		Triacylglyceride	0.552201	0.46739	0.00761607	-0.197882	0.16894	0.0843839	0.0330002	0.133193	0.0652064	-0.211724	0.0568138	-0.598895	-0.411966	-0.197481	0.0557869	0.600898	0.229789	0.126965	0.34063	-0.234258	0.113241	0.000830249	0.663619	0.151778	-0.717757	0.407431	0.294338	0.169609	0.228567	0.345324	0.111864	0.375097	0.663243	0.214539	0.161523	0.194808	0.0242811	0.0910947	0.0759598	0.102779	0.00482757	-0.608969	0.0930273	-0.23684	-0.156418	0.291131	0.257408
		Tricosanoic acid	0.493106	0.144444	0.39598	-0.331958	0.0494727	0.470382	0.250359	0.172793	0.064965	0.353842	0.285909	-0.168466	0.0236967	-0.495766	0.183351	0.315568	0.0853989	0.353645	-0.0262321	0.237456	-0.0874377	0.0698938	0.214211	0.130796	-0.402543	0.143213	0.565888	-0.12858	0.03462	0.119064	-0.434835	-0.162841	0.12908	0.0170731	-0.0714348	0.656944	-0.221036	0.117993	-0.216636	0.649855	-0.0890282	-0.438102	0.264916	0.262626	-0.00391068	0.234892	0.345545
		Tryptophan	-0.193665	-0.129261	-0.304732	0.0921689	-0.507002	0.074167	0.22194	0.592365	-0.472163	0.296796	-0.176544	-0.223476	0.386628	0.591476	-0.453795	-0.302144	0.385579	-0.161206	0.250622	-0.542138	0.575054	0.511474	-0.406872	-0.459394	0.0185556	0.309001	-0.247138	-0.525582	-0.312867	-0.251882	0.000874629	-0.165302	-0.429115	0.828326	0.665505	0.0631577	0.0388605	0.0838372	0.102643	0.200764	-0.153571	0.000721233	-0.3603	-0.468383	0.36917	-0.592799	0.209264
		Tyrosine	0.142535	0.450137	-0.0173879	0.0609474	0.333716	0.0398784	-0.14615	-0.0619074	0.252251	-0.0978393	-0.0640345	0.163256	-0.280196	-0.23763	0.205349	0.277525	0.217523	-0.244776	0.299688	0.110183	-0.379228	0.154937	0.563453	0.670079	-0.248049	0.245743	-0.0566329	0.619176	0.716885	0.565409	0.387375	0.190723	0.531872	-0.473884	-0.295433	-0.0582445	0.171156	-0.0329422	-0.320335	0.154013	0.355003	-0.414101	0.127867	0.0115463	-0.0907014	0.855894	0.195972
		Urea	0.127469	0.510145	0.771293	0.205475	0.792526	0.34374	0.545727	-0.3848	0.785017	0.140879	0.00257794	-0.120889	-0.268366	-0.481064	0.131697	0.853305	-0.5323	0.535947	0.241355	0.313113	0.0943078	-0.490392	0.6154	0.419149	0.295707	0.110907	0.241567	0.472967	0.139501	0.270259	0.0208578	-0.13239	0.667225	-0.608038	-0.545287	-0.177417	-0.514788	-0.155191	0.581508	-0.0116482	0.0351039	0.353157	0.194565	0.442538	-0.762745	0.414598	0.439285
		Uridine	-0.368925	0.163397	-0.0298737	0.0440636	-0.261365	0.3781	0.351469	0.716614	-0.287505	0.710915	0.205695	-0.44099	0.0547313	0.542129	-0.234664	0.0394489	0.463463	0.0715707	0.634552	-0.479777	0.6846	0.513036	0.0830631	0.0900658	0.0718594	0.860383	-0.503509	0.166821	0.169039	-0.147848	0.195622	0.0294425	0.0337117	0.393662	0.533681	0.403175	-0.00734505	0.441693	0.0190305	0.585204	0.469723	-0.118816	-0.660006	-0.541866	-0.0377972	0.296776	0.692201
		Valine	0.399509	0.886055	0.457002	0.245458	0.863671	0.510961	0.356828	-0.302033	0.576039	-0.0321118	-0.108322	-0.127577	-0.0150172	-0.509653	-0.2259	0.962555	-0.228765	0.286455	0.310622	0.308499	0.017132	-0.262376	0.890972	0.633468	-0.111458	0.191799	0.344117	0.170641	0.482758	0.486194	0.101701	-0.0870433	0.87174	-0.471698	-0.542637	-0.101749	-0.423865	-0.109786	0.218626	0.0423612	-0.189125	-0.225581	0.349838	0.285795	-0.403483	0.545301	0.558844
		Glutamine+Pyroglutamate	0.354716	0.307936	0.235806	-0.332931	0.383689	-0.00216224	-0.0352	-0.129742	0.375734	-0.264257	0.218208	-0.411776	-0.662519	-0.338018	0.465723	0.59539	-0.0134725	0.226348	0.285717	0.0432044	-0.0495101	-0.319386	0.732316	0.359079	-0.375662	0.271213	0.17306	0.655456	0.370671	0.289234	0.144341	0.54826	0.755293	-0.311341	-0.203261	0.0512753	-0.0478556	0.161587	0.179527	-0.0527269	0.381847	-0.186784	0.0727926	-0.0347606	-0.433675	0.644425	0.113777
		Choline/Creatine	-0.118036	0.243355	-0.0932728	-0.0718122	-0.0522694	-0.0173512	0.146507	0.512339	-0.124133	0.333973	0.00873077	-0.426717	-0.472382	0.443599	-0.0198754	0.297209	0.195149	-0.101497	0.782672	-0.64623	0.544338	0.0736105	0.484428	0.462224	-0.0131984	0.899008	-0.45498	0.775356	0.351044	-0.022039	0.111745	0.508213	0.517328	0.161005	0.444216	0.00919734	-0.217415	0.089705	-0.000561432	0.0531466	0.834841	-0.0252718	-0.581896	-0.625492	-0.327483	0.56381	0.457079
		Aspartate/Asparagine	-0.441958	0.142112	0.182429	0.105322	-0.0251495	0.482435	0.49697	0.445359	-0.193576	0.699032	0.27229	-0.541651	0.193954	0.531053	-0.478185	0.236298	-0.0318115	0.404638	0.461838	-0.337415	0.972216	-0.00858679	0.0819085	-0.0147331	0.437824	0.666856	-0.43537	-0.0668951	-0.133124	-0.531983	-0.11619	-0.0212381	0.0739378	0.304371	0.369636	0.276982	-0.436261	0.423877	0.355839	0.211192	0.271952	0.327045	-0.672541	-0.397019	-0.277621	-0.0230954	0.656971
		Glutamate/Glutamine	0.200305	0.512062	0.368893	-0.184679	0.485487	0.357116	0.242784	0.039404	0.417345	0.0635124	0.227129	-0.422787	-0.387307	-0.251103	0.241503	0.701722	0.0927259	0.308844	0.492079	0.0729796	0.192634	-0.115046	0.782314	0.457384	-0.193002	0.48447	0.0594179	0.541283	0.487895	0.29641	0.218387	0.328292	0.759144	-0.293901	-0.222574	0.143834	-0.168795	0.301522	0.253229	0.232311	0.364434	-0.149062	-0.039918	-0.0488401	-0.419092	0.740554	0.501063
		Glutamate/Glutamine+Pyroglutamate	-0.1986	0.0157421	0.317856	0.0448161	-0.205128	0.563434	0.710448	0.675831	-0.0307252	0.868963	-0.09635	0.0444913	0.460752	0.231288	-0.177547	-0.0476962	0.298614	0.0810163	0.465898	-0.20221	0.524656	0.583095	-0.25341	-0.0381624	0.346041	0.480921	-0.0901566	-0.184784	-0.0680985	-0.0709772	-0.176145	-0.489841	-0.335738	0.394285	0.298253	0.260213	-0.340242	0.0669083	0.122444	0.781965	0.120585	0.230341	-0.249541	-0.0674394	0.131668	-0.0883889	0.69512
		MUFA+PUFA/SFA	-0.0490208	-0.281652	-0.827695	-0.198886	-0.577574	-0.214613	-0.610803	0.344163	-0.733993	-0.207523	-0.101336	0.296279	0.39431	0.412033	-0.249763	-0.73763	0.569525	-0.695005	-0.135236	-0.198131	-0.161899	0.479176	-0.369817	-0.0730169	-0.280652	-0.0840501	-0.240968	-0.41925	0.199005	-0.153014	-0.0175837	0.196621	-0.460928	0.42548	0.339013	0.0672188	0.383419	0.127176	-0.764177	-0.0414877	0.0322969	-0.431163	-0.0970221	-0.437614	0.861325	-0.146207	-0.346671
Table S11. Pearson correlation coefficients between metabolites. Differences between BM and PB at day 29.
[truncated: 57 more columns]
